# Supplementary material for: Mining frequent patterns for AMP-activated protein kinase regulation on skeletal muscle
Source: BMC Bioinformatics. 2006 Aug 30;7:394. doi: 10.1186/1471-2105-7-394 (PMC1574354; doi:10.1186/1471-2105-7-394)
Supplement: Additional file 1 — An implementation of the FP-tree-based algorithm. The files consist of the AMPK regulation data with respect to the human skeletal muscle, and the applied item constraints in this study. [file 1471-2105-7-394-S1.zip]

Archive with 6 entries (6 files):
- executionreademe.rtf
- filterbin.txt
- fim.tar
- ampk.dat
- ampktab.xls
- constraint.dat
