# Supplementary material for: Mining frequent patterns for AMP-activated protein kinase regulation on skeletal muscle
Source: BMC Bioinformatics. 2006 Aug 30;7:394. doi: 10.1186/1471-2105-7-394 (PMC1574354; doi:10.1186/1471-2105-7-394)
Supplement: Additional file 1 — An implementation of the FP-tree-based algorithm. The files consist of the AMPK regulation data with respect to the human skeletal muscle, and the applied item constraints in this study. [file 1471-2105-7-394-S1.zip › filterbin.txt]

#Sort out the items containing no filtering symbols
#result2a.dat is the file containing itemsets that have supports greater than 2/|E|
#resultf2a.data is the target file after filtering

open(fp,"result2a.dat");
open(out,">filter/resultf2a.dat");
$counter_original = 0;
$counter_result = 0;
@target = ("4","8","12","16","20","24","27","30","33","37","40");
$line = <fp>;
while($line){
  $counter_original++;
  @list = ();
  @list = split(" ",$line);
  $len = @list;
  $flag = 1;
  for($i=0;$i<$len-1;$i++){
    foreach $e (@target){
       if($list[$i] eq $e){
         $flag = 0;
         last;
      }
    }
       if($flag == 0) {last;}
  }  
  if($flag == 1){
    print out ("$line");
    $counter_result++;
  } 
$line = <fp>;
}

print out ("number of rows in original file is $counter_original\n");
print out ("number of rows in output file is $counter_result\n");
close(fp);
close(out);

#generate bins and item constraints
#read and write files

open(fp,"filter/resultf2a.dat");
open(ak, "ampk.dat");

open(out1,">filter/resultic14.dat");
open(out2,">filter/resultic25.dat");
open(out3,">filter/resultic36.dat");
open(out4,">filter/resultic78.dat");
open(out5,">filter/resultic91011.dat");
open(out6,">filter/resultic1436.dat");
open(out7,">filter/resultic1478.dat");
open(out8,">filter/resultic1425.dat");
open(out9,">filter/resultic2536.dat");
open(out10,">filter/resultic2578.dat");
open(out11,">filter/resultic3678.dat");
open(out12,">filter/resultic1491011.dat");
open(out13,">filter/resultic2591011.dat");
open(out14,">filter/resultic3691011.dat");
open(out15,">filter/resultic7891011.dat");

open(out16,">filter/resultic121314151617.dat");
open(out17,">filter/resultic14121314151617.dat");
open(out18,">filter/resultic25121314151617.dat");
open(out19,">filter/resultic36121314151617.dat");
open(out20,">filter/resultic78121314151617.dat");
open(out21,">filter/resultic91011121314151617.dat");

open(out22,">filter/resultic1.dat");
open(out23,">filter/resultic2.dat");
open(out24,">filter/resultic3.dat");
open(out25,">filter/resultic4.dat");
open(out26,">filter/resultic5.dat");
open(out27,">filter/resultic6.dat");
open(out28,">filter/resultic7.dat");
open(out29,">filter/resultic8.dat");
open(out30,">filter/resultic9.dat");
open(out31,">filter/resultic10.dat");
open(out32,">filter/resultic11.dat");

open(out33,">filter/resultic89.dat");
open(out34,">filter/resultic911.dat");
open(out35,">filter/resultic8911.dat");
open(out36,">filter/resultic289.dat");

open(out37,">filter/resultic1121314151617.dat");
open(out38,">filter/resultic2121314151617.dat");
open(out39,">filter/resultic3121314151617.dat");
open(out40,">filter/resultic4121314151617.dat");
open(out41,">filter/resultic5121314151617.dat");
open(out42,">filter/resultic6121314151617.dat");
open(out43,">filter/resultic7121314151617.dat");
open(out44,">filter/resultic8121314151617.dat");
open(out45,">filter/resultic9121314151617.dat");
open(out46,">filter/resultic10121314151617.dat");
open(out47,">filter/resultic11121314151617.dat");

open(bout1,">filter/b1.dat");
open(bout2,">filter/b2.dat");
open(bout3,">filter/b3.dat");
open(bout4,">filter/b4.dat");
open(bout5,">filter/b5.dat");
open(bout6,">filter/b6.dat");
open(bout7,">filter/b7.dat");
open(bout8,">filter/b8.dat");
open(bout9,">filter/b9.dat");
open(bout10,">filter/b10.dat");
open(bout11,">filter/b11.dat");
open(bout12,">filter/b12.dat");
open(bout13,">filter/b13.dat");
open(bout14,">filter/b14.dat");
open(bout15,">filter/b15.dat");
open(bout16,">filter/b16.dat");
open(bout17,">filter/b17.dat");


#initialize counter
#$counter_result1 = 0;
#$counter_result2 = 0;
#$counter_result3 = 0;
#$counter_result4 = 0;
#$counter_result5 = 0;
#$counter_result6 = 0;
#$counter_result7 = 0;
#$counter_result8 = 0;
#$counter_result9 = 0;
#$counter_result10 = 0;
#$counter_result11 = 0;
#$counter_result12 = 0;
#$counter_result13 = 0;
#$counter_result14 = 0;
#$counter_result15 = 0;
#$counter_result16 = 0;
#$counter_result17 = 0;
#$counter_result18 = 0;
#$counter_result19 = 0;
#$counter_result20 = 0;
#$counter_result21 = 0;

#array of values for the examined patterns

@target1 = ("1","2","3","13","14","15");
@target2 = ("5","6","7","17","18","19");
@target3 = ("9","10","11","21","22","23");
@target4 = ("25","26","28","29");
@target5 = ("31","32","34","35","36","38","39");
@target6 = ("1","2","3","13","14","15","9","10","11","21","22","23");
@target7 = ("1","2","3","13","14","15","25","26","28","29");
@target8 = ("1","2","3","13","14","15","5","6","7","17","18","19");
@target9 = ("5","6","7","17","18","19","9","10","11","21","22","23");
@target10 = ("5","6","7","17","18","19","25","26","28","29");
@target11 = ("9","10","11","21","22","23","25","26","28","29");
@target12 = ("1","2","3","13","14","15","31","32","34","35","36","38","39");
@target13 = ("5","6","7","17","18","19","31","32","34","35","36","38","39");
@target14 = ("9","10","11","21","22","23","31","32","34","35","36","38","39");
@target15 = ("25","26","28","29","31","32","34","35","36","38","39");

@target16 = ("50","51","60","61","62","70","71","80","81","90","91","92","93","100","101","102","103");
@target17 = ("1","2","3","13","14","15","50","51","60","61","62","70","71","80","81","90","91","92","93","100","101","102","103");
@target18 = ("5","6","7","17","18","19","50","51","60","61","62","70","71","80","81","90","91","92","93","100","101","102","103");
@target19 = ("9","10","11","21","22","23","50","51","60","61","62","70","71","80","81","90","91","92","93","100","101","102","103");
@target20 = ("25","26","28","29","50","51","60","61","62","70","71","80","81","90","91","92","93","100","101","102","103");
@target21 = ("31","32","34","35","36","38","39","50","51","60","61","62","70","71","80","81","90","91","92","93","100","101","102","103");

@target22 = ("1","2","3");
@target23 = ("5","6","7");
@target24 = ("9","10","11");
@target25 = ("13","14","15");
@target26 = ("17","18","19");
@target27 = ("21","22","23");
@target28 = ("25","26");
@target29 = ("28","29");
@target30 = ("31","32");
@target31 = ("34","35","36");
@target32 = ("38","39");

@target33 = ("28","29","31","32");
@target34 = ("31","32","38","39");
@target35 = ("28","29","31","32","38","39");
@target36 = ("5","6","7","28","29","31","32");

@target37 = ("1","2","3","50","51","60","61","62","70","71","80","81","90","91","92","93","100","101","102","103");
@target38 = ("5","6","7","50","51","60","61","62","70","71","80","81","90","91","92","93","100","101","102","103");
@target39 = ("9","10","11","50","51","60","61","62","70","71","80","81","90","91","92","93","100","101","102","103");
@target40 = ("13","14","15","50","51","60","61","62","70","71","80","81","90","91","92","93","100","101","102","103");
@target41 = ("17","18","19","50","51","60","61","62","70","71","80","81","90","91","92","93","100","101","102","103");
@target42 = ("21","22","23","50","51","60","61","62","70","71","80","81","90","91","92","93","100","101","102","103");
@target43 = ("25","26","50","51","60","61","62","70","71","80","81","90","91","92","93","100","101","102","103");
@target44 = ("28","29","50","51","60","61","62","70","71","80","81","90","91","92","93","100","101","102","103");
@target45 = ("31","32","50","51","60","61","62","70","71","80","81","90","91","92","93","100","101","102","103");
@target46 = ("34","35","36","50","51","60","61","62","70","71","80","81","90","91","92","93","100","101","102","103");
@target47 = ("38","39","50","51","60","61","62","70","71","80","81","90","91","92","93","100","101","102","103");

#open file
$line = <fp>;

#read data and write them to the corresponding files
while($line){
  @list = ();
  @list = split(" ",$line);
  $len = @list;
         if($len < 6){
           if($len == 2){
            for($i=0;$i<$len-1;$i++){
              $flag22 = 1;
              foreach $e (@target22){
                if($list[$i] eq $e){
                     $flag22 = 0;
                     last;
                } 
              }
               if($flag22 == 1){last;}
            }
              if($flag22 == 0){
                 print out22 ("$line");
              }
                      for($i=0;$i<$len-1;$i++){
                        $flag23 = 1;
                        foreach $e (@target23){
                          if($list[$i] eq $e){
                            $flag23 = 0;
                            last;
                          } 
                        }
                      if($flag23 == 1){last;}
                     }
    
                     if($flag23 == 0){
                      print out23 ("$line");
                     } 
                             for($i=0;$i<$len-1;$i++){
                               $flag24 = 1;
                               foreach $e (@target24){
                                 if($list[$i] eq $e){
                                   $flag24 = 0;
                            	   last;
                                 } 
                               }
                                 if($flag24 == 1){last;}
                              }
         
                     if($flag24 == 0){
                      print out24 ("$line");
                     } 
                             for($i=0;$i<$len-1;$i++){
                               $flag25 = 1;
                               foreach $e (@target25){
                                 if($list[$i] eq $e){
                                   $flag25 = 0;
                            	   last;
                          	 } 
                        	}
                                 if($flag25 == 1){last;}
                     	     }
        
                     if($flag25 == 0){
                      print out25 ("$line");
                     }
                              for($i=0;$i<$len-1;$i++){
                                $flag26 = 1;
                                foreach $e (@target26){
                          	  if($list[$i] eq $e){
                                    $flag26 = 0;
                           	    last;
                         	  } 
                        	}
                      		   if($flag26 == 1){last;}
                     	     }
          
                     if($flag26 == 0){
                      print out26 ("$line");
                     } 
                             for($i=0;$i<$len-1;$i++){
                                $flag27 = 1;
                                foreach $e (@target27){
                          	  if($list[$i] eq $e){
                                     $flag27 = 0;
                            	     last;
                          	  } 
                                }
                                  if($flag27 == 1){last;}
                     	     }
         
                     if($flag27 == 0){
                      print out27 ("$line");
                     } 
                              for($i=0;$i<$len-1;$i++){
                        	$flag28 = 1;
                        	foreach $e (@target28){
                          	  if($list[$i] eq $e){
                                     $flag28 = 0;
                            	     last;
                          	  } 
                        	}
                      		  if($flag28 == 1){last;}
                             }
         
                     if($flag28 == 0){
                      print out28 ("$line");
                      # $counter_result1++;
                     } 
                              for($i=0;$i<$len-1;$i++){
                                 $flag29 = 1;
                       		 foreach $e (@target29){
                          	   if($list[$i] eq $e){
                            	      $flag29 = 0;
                            	      last;
                          	   } 
                         	 }
                      		   if($flag29 == 1){last;}
                     	      }
         
                     if($flag29 == 0){
                      print out29 ("$line");
                      # $counter_result1++;
                     } 
                              for($i=0;$i<$len-1;$i++){
                        	$flag30 = 1;
                        	foreach $e (@target30){
                          	   if($list[$i] eq $e){
                            	       $flag30 = 0;
                            	       last;
                          	   } 
                                }
                      		   if($flag30 == 1){last;}
                              }
          
                     if($flag30 == 0){
                      print out30 ("$line");
                      # $counter_result1++;
                     } 
                              for($i=0;$i<$len-1;$i++){
                        	$flag31 = 1;
                        	foreach $e (@target31){
                          	   if($list[$i] eq $e){
                            		$flag31 = 0;
                            		last;
                          	   } 
                        	}
                      		   if($flag31 == 1){last;}
                     	      }
         
                     if($flag31 == 0){
                      print out31 ("$line");
                      # $counter_result1++;
                     } 
                              for($i=0;$i<$len-1;$i++){
                                $flag32 = 1;
                        	foreach $e (@target32){
                         	   if($list[$i] eq $e){
                            		$flag32 = 0;
                           		last;
                                   } 
                                }
                      		   if($flag32 == 1){last;}
                     	      }
         
                     if($flag32 == 0){
                      print out32 ("$line");
                      # $counter_result1++;
                     }
          }

           if($len == 3){
            for($i=0;$i<$len-1;$i++){
              $flag1 = 1;
              foreach $e (@target1){
                if($list[$i] eq $e){
                     $flag1 = 0;
                     last;
                } 
              }
               if($flag1 == 1){last;}
            }
              if($flag1 == 0){
                 print out1 ("$line");
               # $counter_result1++;
              } 
                      for($i=0;$i<$len-1;$i++){
                        $flag2 = 1;
                        foreach $e (@target2){
                          if($list[$i] eq $e){
                            $flag2 = 0;
                            last;
                          } 
                        }
                          if($flag2 == 1){last;}
                      }

                          if($flag2 == 0){
                            print out2 ("$line");
                          # $counter_result2++;
                          } 
                                  for($i=0;$i<$len-1;$i++){
                                    $flag3 = 1;
                                    foreach $e (@target3){
                                      if($list[$i] eq $e){
                                        $flag3 = 0;
                                        last;
                                      } 
                                    }
                                      if($flag3 == 1){last;}
                                   }

                                      if($flag3 == 0){
                                        print out3 ("$line");
                                      # $counter_result3++;
                                      } 
                                               for($i=0;$i<$len-1;$i++){
                                                $flag4 = 1;
                                                 foreach $e (@target4){
                                                   if($list[$i] eq $e){
                                                     $flag4 = 0;
                                                     last;
                                                   } 
                                                 }
                                                   if($flag4 == 1){last;}
                                                 }

                                        if($flag4 == 0){
                                          print out4 ("$line");
                                        # $counter_result4++;
                                        } 
                                  	        for($i=0;$i<$len-1;$i++){
                                    	          $flag33 = 1;
                                    		  foreach $e (@target33){
                                      	            if($list[$i] eq $e){
                                        		$flag33 = 0;
                                                        last;
                                                    } 
                                                  }
                                                    if($flag33 == 1){last;}
                                                }

                                      if($flag33 == 0){
                                        print out33 ("$line");
                                      } 
                                  	       for($i=0;$i<$len-1;$i++){
                                    	          $flag34 = 1;
                                    		  foreach $e (@target34){
                                      		    if($list[$i] eq $e){
                                        		$flag34 = 0;
                                        		last;
                                      		    } 
                                    		  }
                                                    if($flag34 == 1){last;}
                                   	       }

                                      if($flag34 == 0){
                                        print out34 ("$line");
                                      }
               }  
                   if($len == 4){
                      for($i=0;$i<$len-1;$i++){
                         $flag5 = 1;
                         foreach $e (@target5){
                           if($list[$i] eq $e){
                             $flag5 = 0;
                             last;
                           } 
                         }
                           if($flag5 == 1){last;}
                      }
                           if($flag5 == 0){
                            print out5 ("$line");
                          # $counter_result5++;
                           } 
                                   for($i=0;$i<$len-1;$i++){
                                       $flag35 = 1;
                                       foreach $e (@target35){
                                         if($list[$i] eq $e){
                                            $flag35 = 0;
                                            last;
                                         } 
                                       }
                                         if($flag35 == 1){last;}
                                    }

                              if($flag35 == 0){
                                print out35 ("$line");
                              } 
                                       for($i=0;$i<$len-1;$i++){
                                           $flag36 = 1;
                                           foreach $e (@target36){
                                              if($list[$i] eq $e){
                                        	 $flag36 = 0;
                                        	 last;
                                              } 
                                           }
                                              if($flag36 == 1){last;}
                                       }

                                   if($flag36 == 0){
                                      print out36 ("$line");
                                   }         
                   }
                   if($len == 5){
                      for($i=0;$i<$len-1;$i++){
                         $flag6 = 1;
                         foreach $e (@target6){
                           if($list[$i] eq $e){
                             $flag6 = 0;
                             last;
                           } 
                         }
                           if($flag6 == 1){last;}
                      }
                           if($flag6 == 0){
                            print out6 ("$line");
                          # $counter_result6++;
                           } 
                                   for($i=0;$i<$len-1;$i++){
                                    $flag7 = 1;
                                     foreach $e (@target7){
                                        if($list[$i] eq $e){
                                           $flag7 = 0;
                                           last;
                                        } 
                                     }
                                      if($flag7 == 1){last;}
                                   }

                              if($flag7 == 0){
                                print out7 ("$line");
                              # $counter_result7++;
                              } 
                                     for($i=0;$i<$len-1;$i++){
                                         $flag8 = 1;
                                         foreach $e (@target8){
                                           if($list[$i] eq $e){
                                             $flag8 = 0;
                                             last;
                                           } 
                                         }
                                           if($flag8 == 1){last;}
                                      }

                                 if($flag8 == 0){
                                   print out8 ("$line");
                                 # $counter_result8++;
                                 } 
                                        for($i=0;$i<$len-1;$i++){
                                          $flag9 = 1;
                                          foreach $e (@target9){
                                           if($list[$i] eq $e){
                                              $flag9 = 0;
                                              last;
                                           } 
                                          }
                                    if($flag9 == 1){last;}
                                   }
 
                      if($flag9 == 0){
                            print out9 ("$line");
                          # $counter_result9++;
                          } 
                                  for($i=0;$i<$len-1;$i++){
                                     $flag10 = 1;
                                     foreach $e (@target10){
                                       if($list[$i] eq $e){
                                          $flag10 = 0;
                                          last;
                                       } 
                                     }
                                        if($flag10 == 1){last;}
                                  }

                      if($flag10 == 0){
                         print out10 ("$line");
                       # $counter_result10++;
                      } 
                              for($i=0;$i<$len-1;$i++){
                                 $flag11 = 1;
                                 foreach $e (@target11){
                                    if($list[$i] eq $e){
                                       $flag11 = 0;
                                       last;
                                    } 
                                 }
                                  if($flag11 == 1){last;}
                              }
 
                          if($flag11 == 0){
                             print out11 ("$line");
                           # $counter_result11++;
                          }
                 }
             }
             if($len == 6){
                            for($i=0;$i<$len-1;$i++){
                                $flag12 = 1;
                                foreach $e (@target12){
                                  if($list[$i] eq $e){
                                    $flag12 = 0;
                                    last;
                                  } 
                                }
                                  if($flag12 == 1){last;}
                            }
                            if($flag12 == 0){
                              print out12 ("$line");
                            # $counter_result12++;
                            } 
                                    for($i=0;$i<$len-1;$i++){
                                         $flag13 = 1;
                                         foreach $e (@target13){
                                           if($list[$i] eq $e){
                                             $flag13 = 0;
                                             last;
                                           } 
                                         }
                                           if($flag13 == 1){last;}
                                      }
 
                                 if($flag13 == 0){
                                   print out13 ("$line");
                                 # $counter_result13++;
                                 } 
                                         for($i=0;$i<$len-1;$i++){
                                           $flag14 = 1;
                                           foreach $e (@target14){
                                            if($list[$i] eq $e){
                                              $flag14 = 0;
                                              last;
                                           } 
                                         }
                                           if($flag14 == 1){last;}
                                      }

                                 if($flag14 == 0){
                                   print out14 ("$line");
                                 # $counter_result14++;
                                 }  
                                        for($i=0;$i<$len-1;$i++){
                                         $flag15 = 1;
                                         foreach $e (@target15){
                                           if($list[$i] eq $e){
                                             $flag15 = 0;
                                             last;
                                           } 
                                         }
                                           if($flag15 == 1){last;}
                                      }

                                 if($flag15 == 0){
                                   print out15 ("$line");
                                 # $counter_result15++;
                                 } 
            }
             if($len > 6){
                          if($len == 7){
                            for($i=0;$i<$len-1;$i++){
                                $flag16 = 1;
                                foreach $e (@target16){
                                  if($list[$i] eq $e){
                                    $flag16 = 0;
                                    last;
                                  } 
                                }
                                  if($flag16 == 1){last;}
                            }
                            if($flag16 == 0){
                              print out16 ("$line");
                             # $counter_result16++;
                            } 
                          }

                          if($len == 8){
                                         for($i=0;$i<$len-1;$i++){
                                           $flag37 = 1;
                                           foreach $e (@target37){
                                            if($list[$i] eq $e){
                                              $flag37 = 0;
                                              last;
                                           } 
                                         }
                                           if($flag37 == 1){last;}
                                      }
                                 
                                 if($flag37 == 0){
                                   print out37 ("$line");
                                  # $counter_result37++;
                                 } 
                                         for($i=0;$i<$len-1;$i++){
                                           $flag38 = 1;
                                           foreach $e (@target38){
                                            if($list[$i] eq $e){
                                              $flag38 = 0;
                                              last;
                                           } 
                                         }
                                           if($flag38 == 1){last;}
                                      }

                                 if($flag38 == 0){
                                   print out38 ("$line");
                                  # $counter_result38++;
                                 } 
                                         for($i=0;$i<$len-1;$i++){
                                           $flag39 = 1;
                                           foreach $e (@target39){
                                            if($list[$i] eq $e){
                                              $flag39 = 0;
                                              last;
                                           } 
                                         }
                                           if($flag39 == 1){last;}
                                      }
 
                                 if($flag39 == 0){
                                   print out39 ("$line");
                                  # $counter_result39++;
                                 } 
                                         for($i=0;$i<$len-1;$i++){
                                           $flag40 = 1;
                                           foreach $e (@target40){
                                            if($list[$i] eq $e){
                                              $flag40 = 0;
                                              last;
                                           } 
                                         }
                                           if($flag40 == 1){last;}
                                      }

                                 if($flag40 == 0){
                                   print out40 ("$line");
                                  # $counter_result40++;
                                 } 
                                         for($i=0;$i<$len-1;$i++){
                                           $flag41 = 1;
                                           foreach $e (@target41){
                                            if($list[$i] eq $e){
                                              $flag41 = 0;
                                              last;
                                           } 
                                         }
                                           if($flag41 == 1){last;}
                                      }
 
                                 if($flag41 == 0){
                                   print out41 ("$line");
                                  # $counter_result41++;
                                 } 
                                         for($i=0;$i<$len-1;$i++){
                                           $flag42 = 1;
                                           foreach $e (@target42){
                                            if($list[$i] eq $e){
                                              $flag42 = 0;
                                              last;
                                           } 
                                         }
                                           if($flag42 == 1){last;}
                                      }

                                 if($flag42 == 0){
                                   print out42 ("$line");
                                  # $counter_result42++;
                                 } 
                                         for($i=0;$i<$len-1;$i++){
                                           $flag43 = 1;
                                           foreach $e (@target43){
                                            if($list[$i] eq $e){
                                              $flag43 = 0;
                                              last;
                                           } 
                                         }
                                           if($flag43 == 1){last;}
                                      }

                                 if($flag43 == 0){
                                   print out43 ("$line");
                                  # $counter_result43++;
                                 } 
                                         for($i=0;$i<$len-1;$i++){
                                           $flag44 = 1;
                                           foreach $e (@target44){
                                            if($list[$i] eq $e){
                                              $flag44 = 0;
                                              last;
                                           } 
                                         }
                                           if($flag44 == 1){last;}
                                      }
 
                                 if($flag44 == 0){
                                   print out44 ("$line");
                                  # $counter_result44++;
                                 } 
                                         for($i=0;$i<$len-1;$i++){
                                           $flag45 = 1;
                                           foreach $e (@target45){
                                            if($list[$i] eq $e){
                                              $flag45 = 0;
                                              last;
                                           } 
                                         }
                                           if($flag45 == 1){last;}
                                      }
 
                                 if($flag45 == 0){
                                   print out45 ("$line");
                                  # $counter_result45++;
                                 } 
                                         for($i=0;$i<$len-1;$i++){
                                           $flag46 = 1;
                                           foreach $e (@target46){
                                            if($list[$i] eq $e){
                                              $flag46 = 0;
                                              last;
                                           } 
                                         }
                                           if($flag46 == 1){last;}
                                      }
 
                                 if($flag46 == 0){
                                   print out46 ("$line");
                                  # $counter_result46++;
                                 } 
                                         for($i=0;$i<$len-1;$i++){
                                           $flag47 = 1;
                                           foreach $e (@target47){
                                            if($list[$i] eq $e){
                                              $flag47 = 0;
                                              last;
                                           } 
                                         }
                                           if($flag47 == 1){last;}
                                      }

                                 if($flag47 == 0){
                                   print out47 ("$line");
                                  # $counter_result47++;
                                 }                          
                            }
                           if($len == 9){
                                         for($i=0;$i<$len-1;$i++){
                                           $flag17 = 1;
                                           foreach $e (@target17){
                                            if($list[$i] eq $e){
                                              $flag17 = 0;
                                              last;
                                            } 
                                          }
                                            if($flag17 == 1){last;}
                                         } 
                                 if($flag17 == 0){
                                   print out17 ("$line");
                                  # $counter_result17++;
                                 } 
                                         for($i=0;$i<$len-1;$i++){
                                           $flag18 = 1;
                                           foreach $e (@target18){
                                            if($list[$i] eq $e){
                                              $flag18 = 0;
                                              last;
                                           } 
                                         }
                                           if($flag18 == 1){last;}
                                      }
 
                                 if($flag18 == 0){
                                   print out18 ("$line");
                                  # $counter_result18++;
                                 } 
                                        for($i=0;$i<$len-1;$i++){
                                         $flag19 = 1;
                                         foreach $e (@target19){
                                           if($list[$i] eq $e){
                                             $flag19 = 0;
                                             last;
                                           } 
                                         }
                                           if($flag19 == 1){last;}
                                      }
 
                                 if($flag19 == 0){
                                   print out19 ("$line");
                                  # $counter_result19++;
                                 }  
                                        for($i=0;$i<$len-1;$i++){
                                         $flag20 = 1;
                                         foreach $e (@target20){
                                           if($list[$i] eq $e){
                                             $flag20 = 0;
                                             last;
                                           } 
                                         }
                                           if($flag20 == 1){last;}
                                      }
 
                                 if($flag20 == 0){
                                   print out20 ("$line");
                                   #$counter_result20++;
                                 } 
                             }
                               if($len == 10){
                                              for($i=0;$i<$len-1;$i++){
                                                $flag21 = 1;
                                                foreach $e (@target21){
                                                  if($list[$i] eq $e){
                                                    $flag21 = 0;
                                                    last;
                                                  } 
                                                }
                                                 if($flag21 == 1){last;}
                                              } 
                                 if($flag21 == 0){
                                   print out21 ("$line");
                                   #$counter_result21++;
                                 } 
                               }
                   }                            
  $line = <fp>;
 }
#print out1 ("number of rows in output file is $counter_result1\n");
#print out2 ("number of rows in output file is $counter_result2\n");
#print out3 ("number of rows in output file is $counter_result3\n");
#print out4 ("number of rows in output file is $counter_result4\n");
#print out5 ("number of rows in output file is $counter_result5\n");
#print out6 ("number of rows in output file is $counter_result6\n");
#print out7 ("number of rows in output file is $counter_result7\n");
#print out8 ("number of rows in output file is $counter_result8\n");
#print out9 ("number of rows in output file is $counter_result9\n");
#print out10 ("number of rows in output file is $counter_result10\n");
#print out11 ("number of rows in output file is $counter_result11\n");
#print out12 ("number of rows in output file is $counter_result12\n");
#print out13 ("number of rows in output file is $counter_result13\n");
#print out14 ("number of rows in output file is $counter_result14\n");
#print out15 ("number of rows in output file is $counter_result15\n");
#print out16 ("number of rows in output file is $counter_result16\n");
#print out17 ("number of rows in output file is $counter_result17\n");
#print out18 ("number of rows in output file is $counter_result18\n");
#print out19 ("number of rows in output file is $counter_result19\n");
#print out20 ("number of rows in output file is $counter_result20\n");
#print out21 ("number of rows in output file is $counter_result21\n");

#sort the output frequent itemsets in each of output files

#extract the support of the items in each bin
$line = <ak>;
@target = qw (1 2 3 5 6 7 9 10 11 13 14 15 17 18 19 21 22 23 25 26 28 29 31 32 34 35 36 38 39 50 51 60 61 62 70 71 80 81 90 91 92 93 100 101 102 103);

#read data and write them to the corresponding files
    for($j = 0; $j<46; $j++){
          $bin[$j] = 0;
    }
while($line){
           @list = ();
           @list = split(" ", $line);
           $len = @list;
      for($i = 0; $i<$len; $i++){
        if($list[$i]<24 && $list[$i] != 4 && $list[$i] != 8 && $list[$i] != 12 && $list[$i] != 20 && $list[$i] != 24){
          if($list[$i] == 1){
             $bin[0]++;  
          }
          if($list[$i] == 2){
            $bin[1]++;  
          }
          if($list[$i] == 3){
             $bin[2]++;  
          }
          if($list[$i] == 5){
             $bin[3]++;  
          }
          if($list[$i] == 6){
             $bin[4]++;  
          }
          if($list[$i] == 7){
             $bin[5]++;  
          }
          if($list[$i] == 9){
             $bin[6]++;  
          }
          if($list[$i] == 10){
             $bin[7]++;  
          }
          if($list[$i] == 11){
             $bin[8]++;  
          }
          if($list[$i] == 13){
             $bin[9]++;  
          }
          if($list[$i] == 14){
             $bin[10]++;  
          }
          if($list[$i] == 15){
             $bin[11]++;  
          }
          if($list[$i] == 17){
             $bin[12]++;  
          }
          if($list[$i] == 18){
             $bin[13]++;  
          }
          if($list[$i] == 19){
             $bin[14]++;  
          }
          if($list[$i] == 21){
             $bin[15]++;  
          }
          if($list[$i] == 22){
             $bin[16]++;  
          }
          if($list[$i] == 23){
             $bin[17]++;  
          } 
        }  elsif($list[$i]>24 && $list[$i] <52 && $list[$i] != 27 && $list[$i] != 30 && $list[$i] != 33 && $list[$i] != 37 && $list[$i] != 40){
          if($list[$i] == 25){
             $bin[18]++;  
          }
          if($list[$i] == 26){
             $bin[19]++;  
          }
          if($list[$i] == 28){
             $bin[20]++;  
          }
          if($list[$i] == 29){
             $bin[21]++;  
          }
          if($list[$i] == 31){
             $bin[22]++;  
          }
          if($list[$i] == 32){
             $bin[23]++;  
          }
          if($list[$i] == 34){
             $bin[24]++;  
          }
          if($list[$i] == 35){
             $bin[25]++;  
          }
          if($list[$i] == 36){
             $bin[26]++;  
          }
          if($list[$i] == 38){             
              $bin[27]++;  
          }
          if($list[$i] == 39){
             $bin[28]++;  
          }
          if($list[$i] == 50){
             $bin[29]++;  
          }
          if($list[$i] == 51){
             $bin[30]++;  
          } 
        } elsif($list[$i] >52 && $list[$i] <104){
         if($list[$i] == 60){
             $bin[31]++;  
          }
          if($list[$i] == 61){
             $bin[32]++;  
          }
          if($list[$i] == 62){
             $bin[33]++;  
          }
          if($list[$i] == 70){
             $bin[34]++;  
          }
          if($list[$i] == 71){
             $bin[35]++;  
          }
          if($list[$i] == 80){
             $bin[36]++;  
          }
          if($list[$i] == 81){
             $bin[37]++;  
          }
          if($list[$i] == 90){
             $bin[38]++;  
          }
          if($list[$i] == 91){
             $bin[39]++;  
          }
          if($list[$i] == 92){
             $bin[40]++;  
          }
          if($list[$i] == 93){
             $bin[41]++;  
          }
          if($list[$i] == 100){
             $bin[42]++;  
          }
          if($list[$i] == 101){
             $bin[43]++;  
          }
          if($list[$i] == 102){
             $bin[44]++;  
          }
          if($list[$i] == 103){
             $bin[45]++;  
          }
     }
  }
   $line = <ak>;
}

for($k=0; $k<46; $k++){
   $binput[$k] = $target[$k] . " " . "(" . $bin[$k] . ")";
   if($k >= 0 && $k <= 2){
     print bout1 ("$binput[$k]\n");
   } elsif($k >= 3 && $k <= 5) {
        print bout2 ("$binput[$k]\n");
     } elsif($k >= 6 && $k <= 8){
              print bout3 ("$binput[$k]\n");
       } elsif($k >= 9 && $k <= 11){
              print bout4 ("$binput[$k]\n");
         } elsif($k >= 12 && $k <= 14){
              print bout5 ("$binput[$k]\n");
           } elsif($k >= 15 && $k <= 17){
               print bout6 ("$binput[$k]\n");
             } elsif($k >= 18 && $k <= 19){
                 print bout7 ("$binput[$k]\n");
               } elsif($k >= 20 && $k <= 21){
                    print bout8 ("$binput[$k]\n");
                 } elsif($k >= 22 && $k <= 23){
                     print bout9 ("$binput[$k]\n");
       		   } elsif($k >= 24 && $k <= 26){
                       print bout10 ("$binput[$k]\n");
                     } elsif($k >= 27 && $k <= 28){
                         print bout11 ("$binput[$k]\n");
       		       } elsif($k >= 29 && $k <= 30){
                           print bout12 ("$binput[$k]\n");
       		         } elsif($k >= 31 && $k <= 33){
              	             print bout13 ("$binput[$k]\n");
                           } elsif($k >= 34 && $k <= 35){
                               print bout14 ("$binput[$k]\n");
       			     } elsif($k >= 36 && $k <= 37){
                                  print bout15 ("$binput[$k]\n");
       			       }  elsif($k >= 38 && $k <= 41){
                                    print bout16 ("$binput[$k]\n");
       				  } elsif($k >= 42 && $k <= 45){
                                      print bout17 ("$binput[$k]\n");
			            }			
}

#close all files
close(fp);
close(ak);
close(out1);
close(out2);
close(out3);
close(out4);
close(out5);
close(out6);
close(out7);
close(out8);
close(out9);
close(out10);
close(out11);
close(out12);
close(out13);
close(out14);
close(out15);
close(out16);
close(out17);
close(out18);
close(out19);
close(out20);
close(out21);

close(out22);
close(out23);
close(out24);
close(out25);
close(out26);
close(out27);
close(out28);
close(out29);
close(out30);
close(out31);
close(out32);
close(out33);
close(out34);
close(out35);
close(out36);

close(out37);
close(out38);
close(out39);
close(out40);
close(out41);
close(out42);
close(out43);
close(out44);
close(out45);
close(out46);
close(out47);

close(bout1);
close(bout2);
close(bout3);
close(bout4);
close(bout5);
close(bout6);
close(bout7);
close(bout8);
close(bout9);
close(bout10);
close(bout11);
close(bout12);
close(bout13);
close(bout14);
close(bout15);
close(bout16);
close(bout17);


#sort the items in bins by ascending sequence

open(b1,"filter/b1.dat");
open(b2,"filter/b2.dat");
open(b3,"filter/b3.dat");
open(b4,"filter/b4.dat");
open(b5,"filter/b5.dat");
open(b6,"filter/b6.dat");
open(b7,"filter/b7.dat");
open(b8,"filter/b8.dat");
open(b9,"filter/b9.dat");
open(b10,"filter/b10.dat");
open(b11,"filter/b11.dat");
open(b12,"filter/b12.dat");
open(b13,"filter/b13.dat");
open(b14,"filter/b14.dat");
open(b15,"filter/b15.dat");
open(b16,"filter/b16.dat");
open(b17,"filter/b17.dat");

open(sb1,">filter/bin/sb1.dat");
open(sb2,">filter/bin/sb2.dat");
open(sb3,">filter/bin/sb3.dat");
open(sb4,">filter/bin/sb4.dat");
open(sb5,">filter/bin/sb5.dat");
open(sb6,">filter/bin/sb6.dat");
open(sb7,">filter/bin/sb7.dat");
open(sb8,">filter/bin/sb8.dat");
open(sb9,">filter/bin/sb9.dat");
open(sb10,">filter/bin/sb10.dat");
open(sb11,">filter/bin/sb11.dat");
open(sb12,">filter/bin/sb12.dat");
open(sb13,">filter/bin/sb13.dat");
open(sb14,">filter/bin/sb14.dat");
open(sb15,">filter/bin/sb15.dat");
open(sb16,">filter/bin/sb16.dat");
open(sb17,">filter/bin/sb17.dat");


$line1 = <b1>;
$line2 = <b2>;
$line3 = <b3>;
$line4 = <b4>;
$line5 = <b5>;
$line6 = <b6>;
$line7 = <b7>;
$line8 = <b8>;
$line9 = <b9>;
$line10 = <b10>;
$line11 = <b11>;
$line12 = <b12>;
$line13 = <b13>;
$line14 = <b14>;
$line15 = <b15>;
$line16 = <b16>;
$line17 = <b17>;

$count1 = 0;
$count2 = 0;
$count3 = 0;
$count4 = 0;
$count5 = 0;
$count6 = 0;
$count7 = 0;
$count8 = 0;
$count9 = 0;
$count10 = 0;
$count11 = 0;
$count12 = 0;
$count13 = 0;
$count14 = 0;
$count15 = 0;
$count16 = 0;
$count17 = 0;

while($line1){
                $listf = index($line1, "(");
                $lists = index($line1, ")");
                $fre = substr($line1, $listf+1, $lists-$listf-1);
                  push(@stra1, $line1);
                  push(@frea1, $fre);
                  $count1++;
                  $line1 = <b1>;  
 }

for($i=0;$i<$count1;$i++)
{
  for($j=1;$j<$count1-$i;$j++)
  {
    if($frea1[$j]<$frea1[$j-1])
    {
      $tempf = $frea1[$j-1];
      $frea1[$j-1] = $frea1[$j];
      $frea1[$j]= $tempf;     
 
      $temps = $stra1[$j-1];
      $stra1[$j-1] = $stra1[$j];
      $stra1[$j]= $temps;
    }
  }
}

print sb1 (@stra1);

  while($line2){
                $listf = index($line2, "(");
                $lists = index($line2, ")");
                $fre = substr($line2, $listf+1, $lists-$listf-1);
                  push(@stra2, $line2);
                  push(@frea2, $fre);
                  $count2++;
                  $line2 = <b2>;  
 }

for($i=0;$i<$count2;$i++)
{
  for($j=1;$j<$count2-$i;$j++)
  {
    if($frea2[$j]<$frea2[$j-1])
    {
      $tempf = $frea2[$j-1];
      $frea2[$j-1] = $frea2[$j];
      $frea2[$j]= $tempf;     
 
      $temps = $stra2[$j-1];
      $stra2[$j-1] = $stra2[$j];
      $stra2[$j]= $temps;
    }
  }
}

print sb2 (@stra2);

  while($line3){
                $listf = index($line3, "(");
                $lists = index($line3, ")");
                $fre = substr($line3, $listf+1, $lists-$listf-1);
                  push(@stra3, $line3);
                  push(@frea3, $fre);
                  $count3++;
                  $line3 = <b3>;  
 }

for($i=0;$i<$count3;$i++)
{
  for($j=1;$j<$count3-$i;$j++)
  {
    if($frea3[$j]<$frea3[$j-1])
    {
      $tempf = $frea3[$j-1];
      $frea3[$j-1] = $frea3[$j];
      $frea3[$j]= $tempf;     
 
      $temps = $stra3[$j-1];
      $stra3[$j-1] = $stra3[$j];
      $stra3[$j]= $temps;
    }
  }
}

print sb3 (@stra3);

  while($line4){
                $listf = index($line4, "(");
                $lists = index($line4, ")");
                $fre = substr($line4, $listf+1, $lists-$listf-1);
                  push(@stra4, $line4);
                  push(@frea4, $fre);
                  $count4++;
                  $line4 = <b4>;  
 }

for($i=0;$i<$count4;$i++)
{
  for($j=1;$j<$count4-$i;$j++)
  {
    if($frea4[$j]<$frea4[$j-1])
    {
      $tempf = $frea4[$j-1];
      $frea4[$j-1] = $frea4[$j];
      $frea4[$j]= $tempf;     
 
      $temps = $stra4[$j-1];
      $stra4[$j-1] = $stra4[$j];
      $stra4[$j]= $temps;
    }
  }
}

print sb4 (@stra4);

  while($line5){
                $listf = index($line5, "(");
                $lists = index($line5, ")");
                $fre = substr($line5, $listf+1, $lists-$listf-1);
                  push(@stra5, $line5);
                  push(@frea5, $fre);
                  $count5++;
                  $line5 = <b5>;  
 }

for($i=0;$i<$count5;$i++)
{
  for($j=1;$j<$count5-$i;$j++)
  {
    if($frea5[$j]<$frea5[$j-1])
    {
      $tempf = $frea5[$j-1];
      $frea5[$j-1] = $frea5[$j];
      $frea5[$j]= $tempf;     
 
      $temps = $stra5[$j-1];
      $stra5[$j-1] = $stra5[$j];
      $stra5[$j]= $temps;
    }
  }
}

print sb5 (@stra5);


  while($line6){
                $listf = index($line6, "(");
                $lists = index($line6, ")");
                $fre = substr($line6, $listf+1, $lists-$listf-1);
                  push(@stra6, $line6);
                  push(@frea6, $fre);
                  $count6++;
                  $line6 = <b6>;  
 }

for($i=0;$i<$count6;$i++)
{
  for($j=1;$j<$count6-$i;$j++)
  {
    if($frea6[$j]<$frea6[$j-1])
    {
      $tempf = $frea6[$j-1];
      $frea6[$j-1] = $frea6[$j];
      $frea6[$j]= $tempf;     
 
      $temps = $stra6[$j-1];
      $stra6[$j-1] = $stra6[$j];
      $stra6[$j]= $temps;
    }
  }
}

print sb6 (@stra6);


  while($line7){
                $listf = index($line7, "(");
                $lists = index($line7, ")");
                $fre = substr($line7, $listf+1, $lists-$listf-1);
                  push(@stra7, $line7);
                  push(@frea7, $fre);
                  $count7++;
                  $line7 = <b7>;  
 }

for($i=0;$i<$count7;$i++)
{
  for($j=1;$j<$count7-$i;$j++)
  {
    if($frea7[$j]<$frea7[$j-1])
    {
      $tempf = $frea7[$j-1];
      $frea7[$j-1] = $frea7[$j];
      $frea7[$j]= $tempf;     
 
      $temps = $stra7[$j-1];
      $stra7[$j-1] = $stra7[$j];
      $stra7[$j]= $temps;
    }
  }
}

print sb7 (@stra7);

  while($line8){
                $listf = index($line8, "(");
                $lists = index($line8, ")");
                $fre = substr($line8, $listf+1, $lists-$listf-1);
                  push(@stra8, $line8);
                  push(@frea8, $fre);
                  $count8++;
                  $line8 = <b8>;  
 }

for($i=0;$i<$count8;$i++)
{
  for($j=1;$j<$count8-$i;$j++)
  {
    if($frea8[$j]<$frea8[$j-1])
    {
      $tempf = $frea8[$j-1];
      $frea8[$j-1] = $frea8[$j];
      $frea8[$j]= $tempf;     
 
      $temps = $stra8[$j-1];
      $stra8[$j-1] = $stra8[$j];
      $stra8[$j]= $temps;
    }
  }
}

print sb8 (@stra8);


  while($line9){
                $listf = index($line9, "(");
                $lists = index($line9, ")");
                $fre = substr($line9, $listf+1, $lists-$listf-1);
                  push(@stra9, $line9);
                  push(@frea9, $fre);
                  $count9++;
                  $line9 = <b9>;  
 }

for($i=0;$i<$count9;$i++)
{
  for($j=1;$j<$count9-$i;$j++)
  {
    if($frea9[$j]<$frea9[$j-1])
    {
      $tempf = $frea9[$j-1];
      $frea9[$j-1] = $frea9[$j];
      $frea9[$j]= $tempf;     
 
      $temps = $stra9[$j-1];
      $stra9[$j-1] = $stra9[$j];
      $stra9[$j]= $temps;
    }
  }
}

print sb9 (@stra9);


  while($line10){
                $listf = index($line10, "(");
                $lists = index($line10, ")");
                $fre = substr($line10, $listf+1, $lists-$listf-1);
                  push(@stra10, $line10);
                  push(@frea10, $fre);
                  $count10++;
                  $line10 = <b10>;  
 }

for($i=0;$i<$count10;$i++)
{
  for($j=1;$j<$count10-$i;$j++)
  {
    if($frea10[$j]<$frea10[$j-1])
    {
      $tempf = $frea10[$j-1];
      $frea10[$j-1] = $frea10[$j];
      $frea10[$j]= $tempf;     
 
      $temps = $stra10[$j-1];
      $stra10[$j-1] = $stra10[$j];
      $stra10[$j]= $temps;
    }
  }
}

print sb10 (@stra10);


  while($line11){
                $listf = index($line11, "(");
                $lists = index($line11, ")");
                $fre = substr($line11, $listf+1, $lists-$listf-1);
                  push(@stra11, $line11);
                  push(@frea11, $fre);
                  $count11++;
                  $line11 = <b11>;  
 }

for($i=0;$i<$count11;$i++)
{
  for($j=1;$j<$count11-$i;$j++)
  {
    if($frea11[$j]<$frea11[$j-1])
    {
      $tempf = $frea11[$j-1];
      $frea11[$j-1] = $frea11[$j];
      $frea11[$j]= $tempf;     
 
      $temps = $stra11[$j-1];
      $stra11[$j-1] = $stra11[$j];
      $stra11[$j]= $temps;
    }
  }
}

print sb11 (@stra11);


   while($line12){
                $listf = index($line12, "(");
                $lists = index($line12, ")");
                $fre = substr($line12, $listf+1, $lists-$listf-1);
                  push(@stra12, $line12);
                  push(@frea12, $fre);
                  $count12++;
                  $line12 = <b12>;  
 }

for($i=0;$i<$count12;$i++)
{
  for($j=1;$j<$count12-$i;$j++)
  {
    if($frea12[$j]<$frea12[$j-1])
    {
      $tempf = $frea12[$j-1];
      $frea12[$j-1] = $frea12[$j];
      $frea12[$j]= $tempf;     
 
      $temps = $stra12[$j-1];
      $stra12[$j-1] = $stra12[$j];
      $stra12[$j]= $temps;
    }
  }
}

print sb12 (@stra12);


   while($line13){
                $listf = index($line13, "(");
                $lists = index($line13, ")");
                $fre = substr($line13, $listf+1, $lists-$listf-1);
                  push(@stra13, $line13);
                  push(@frea13, $fre);
                  $count13++;
                  $line13 = <b13>;  
 }

for($i=0;$i<$count13;$i++)
{
  for($j=1;$j<$count13-$i;$j++)
  {
    if($frea13[$j]<$frea13[$j-1])
    {
      $tempf = $frea13[$j-1];
      $frea13[$j-1] = $frea13[$j];
      $frea13[$j]= $tempf;     
 
      $temps = $stra13[$j-1];
      $stra13[$j-1] = $stra13[$j];
      $stra13[$j]= $temps;
    }
  }
}

print sb13 (@stra13);


   while($line14){
                $listf = index($line14, "(");
                $lists = index($line14, ")");
                $fre = substr($line14, $listf+1, $lists-$listf-1);
                  push(@stra14, $line14);
                  push(@frea14, $fre);
                  $count14++;
                  $line14 = <b14>;  
 }

for($i=0;$i<$count14;$i++)
{
  for($j=1;$j<$count14-$i;$j++)
  {
    if($frea14[$j]<$frea14[$j-1])
    {
      $tempf = $frea14[$j-1];
      $frea14[$j-1] = $frea14[$j];
      $frea14[$j]= $tempf;     
 
      $temps = $stra14[$j-1];
      $stra14[$j-1] = $stra14[$j];
      $stra14[$j]= $temps;
    }
  }
}

print sb14 (@stra14);


  while($line15){
                $listf = index($line15, "(");
                $lists = index($line15, ")");
                $fre = substr($line15, $listf+1, $lists-$listf-1);
                  push(@stra15, $line15);
                  push(@frea15, $fre);
                  $count15++;
                  $line15 = <b15>;  
 }

for($i=0;$i<$count15;$i++)
{
  for($j=1;$j<$count15-$i;$j++)
  {
    if($frea15[$j]<$frea15[$j-1])
    {
      $tempf = $frea15[$j-1];
      $frea15[$j-1] = $frea15[$j];
      $frea15[$j]= $tempf;     
 
      $temps = $stra15[$j-1];
      $stra15[$j-1] = $stra15[$j];
      $stra15[$j]= $temps;
    }
  }
}

print sb15 (@stra15);


  while($line16){
                $listf = index($line16, "(");
                $lists = index($line16, ")");
                $fre = substr($line16, $listf+1, $lists-$listf-1);
                  push(@stra16, $line16);
                  push(@frea16, $fre);
                  $count16++;
                  $line16 = <b16>;  
 }

for($i=0;$i<$count16;$i++)
{
  for($j=1;$j<$count16-$i;$j++)
  {
    if($frea16[$j]<$frea16[$j-1])
    {
      $tempf = $frea16[$j-1];
      $frea16[$j-1] = $frea16[$j];
      $frea16[$j]= $tempf;     
 
      $temps = $stra16[$j-1];
      $stra16[$j-1] = $stra16[$j];
      $stra16[$j]= $temps;
    }
  }
}

print sb16 (@stra16);

   while($line17){
                $listf = index($line17, "(");
                $lists = index($line17, ")");
                $fre = substr($line17, $listf+1, $lists-$listf-1);
                  push(@stra17, $line17);
                  push(@frea17, $fre);
                  $count17++;
                  $line17 = <b17>;  
 }

for($i=0;$i<$count17;$i++)
{
  for($j=1;$j<$count17-$i;$j++)
  {
    if($frea17[$j]<$frea17[$j-1])
    {
      $tempf = $frea17[$j-1];
      $frea17[$j-1] = $frea17[$j];
      $frea17[$j]= $tempf;     
 
      $temps = $stra17[$j-1];
      $stra17[$j-1] = $stra17[$j];
      $stra17[$j]= $temps;
    }
  }
}

print sb17 (@stra17);

close(b1);
close(b1);
close(b2);
close(b3);
close(b4);
close(b5);
close(b6);
close(b7);
close(b8);
close(b9);
close(b10);
close(b11);
close(b12);
close(b13);
close(b14);
close(b15);
close(b16);
close(b17);

close(sb1);
close(sb2);
close(sb3);
close(sb4);
close(sb5);
close(sb6);
close(sb7);
close(sb8);
close(sb9);
close(sb10);
close(sb11);
close(sb12);
close(sb13);
close(sb14);
close(sb15);
close(sb16);
close(sb17);

#delete the unsorted temporary files

unlink("filter/b1.dat");
unlink("filter/b2.dat");
unlink("filter/b3.dat");
unlink("filter/b4.dat");
unlink("filter/b5.dat");
unlink("filter/b6.dat");
unlink("filter/b7.dat");
unlink("filter/b8.dat");
unlink("filter/b9.dat");
unlink("filter/b10.dat");
unlink("filter/b11.dat");
unlink("filter/b12.dat");
unlink("filter/b13.dat");
unlink("filter/b14.dat");
unlink("filter/b15.dat");
unlink("filter/b16.dat");
unlink("filter/b17.dat");


##sort the itemsets for item constraints by descending sequence
##delete the temporary files of item constraints

open(out1,"filter/resultic14.dat");
open(out2,"filter/resultic25.dat");
open(out3,"filter/resultic36.dat");
open(out4,"filter/resultic78.dat");
open(out5,"filter/resultic91011.dat");
open(out6,"filter/resultic1436.dat");
open(out7,"filter/resultic1478.dat");
open(out8,"filter/resultic1425.dat");
open(out9,"filter/resultic2536.dat");
open(out10,"filter/resultic2578.dat");
open(out11,"filter/resultic3678.dat");
open(out12,"filter/resultic1491011.dat");
open(out13,"filter/resultic2591011.dat");
open(out14,"filter/resultic3691011.dat");
open(out15,"filter/resultic7891011.dat");

open(out16,"filter/resultic121314151617.dat");
open(out17,"filter/resultic14121314151617.dat");
open(out18,"filter/resultic25121314151617.dat");
open(out19,"filter/resultic36121314151617.dat");
open(out20,"filter/resultic78121314151617.dat");
open(out21,"filter/resultic91011121314151617.dat");

open(out22,"filter/resultic1.dat");
open(out23,"filter/resultic2.dat");
open(out24,"filter/resultic3.dat");
open(out25,"filter/resultic4.dat");
open(out26,"filter/resultic5.dat");
open(out27,"filter/resultic6.dat");
open(out28,"filter/resultic7.dat");
open(out29,"filter/resultic8.dat");
open(out30,"filter/resultic9.dat");
open(out31,"filter/resultic10.dat");
open(out32,"filter/resultic11.dat");

open(out33,"filter/resultic89.dat");
open(out34,"filter/resultic911.dat");
open(out35,"filter/resultic8911.dat");
open(out36,"filter/resultic289.dat");

open(out37,"filter/resultic1121314151617.dat");
open(out38,"filter/resultic2121314151617.dat");
open(out39,"filter/resultic3121314151617.dat");
open(out40,"filter/resultic4121314151617.dat");
open(out41,"filter/resultic5121314151617.dat");
open(out42,"filter/resultic6121314151617.dat");
open(out43,"filter/resultic7121314151617.dat");
open(out44,"filter/resultic8121314151617.dat");
open(out45,"filter/resultic9121314151617.dat");
open(out46,"filter/resultic10121314151617.dat");
open(out47,"filter/resultic11121314151617.dat");

open(sort1,">filter/ic/sic14.dat");
open(sort2,">filter/ic/sic25.dat");
open(sort3,">filter/ic/sic36.dat");
open(sort4,">filter/ic/sic78.dat");
open(sort5,">filter/ic/sic91011.dat");
open(sort6,">filter/ic/sic1436.dat");
open(sort7,">filter/ic/sic1478.dat");
open(sort8,">filter/ic/sic1425.dat");
open(sort9,">filter/ic/sic2536.dat");
open(sort10,">filter/ic/sic2578.dat");
open(sort11,">filter/ic/sic3678.dat");
open(sort12,">filter/ic/sic1491011.dat");
open(sort13,">filter/ic/sic2591011.dat");
open(sort14,">filter/ic/sic3691011.dat");
open(sort15,">filter/ic/sic7891011.dat");

open(sort16,">filter/ic/sic121314151617.dat");
open(sort17,">filter/ic/sic14121314151617.dat");
open(sort18,">filter/ic/sic25121314151617.dat");
open(sort19,">filter/ic/sic36121314151617.dat");
open(sort20,">filter/ic/sic78121314151617.dat");
open(sort21,">filter/ic/sic91011121314151617.dat");

open(sort22,">filter/ic/sic1.dat");
open(sort23,">filter/ic/sic2.dat");
open(sort24,">filter/ic/sic3.dat");
open(sort25,">filter/ic/sic4.dat");
open(sort26,">filter/ic/sic5.dat");
open(sort27,">filter/ic/sic6.dat");
open(sort28,">filter/ic/sic7.dat");
open(sort29,">filter/ic/sic8.dat");
open(sort30,">filter/ic/sic9.dat");
open(sort31,">filter/ic/sic10.dat");
open(sort32,">filter/ic/sic11.dat");

open(sort33,">filter/ic/sic89.dat");
open(sort34,">filter/ic/sic911.dat");
open(sort35,">filter/ic/sic8911.dat");
open(sort36,">filter/ic/sic289.dat");

open(sort37,">filter/ic/sic1121314151617.dat");
open(sort38,">filter/ic/sic2121314151617.dat");
open(sort39,">filter/ic/sic3121314151617.dat");
open(sort40,">filter/ic/sic4121314151617.dat");
open(sort41,">filter/ic/sic5121314151617.dat");
open(sort42,">filter/ic/sic6121314151617.dat");
open(sort43,">filter/ic/sic7121314151617.dat");
open(sort44,">filter/ic/sic8121314151617.dat");
open(sort45,">filter/ic/sic9121314151617.dat");
open(sort46,">filter/ic/sic10121314151617.dat");
open(sort47,">filter/ic/sic11121314151617.dat");


$line1 = <out1>;
$line2 = <out2>;
$line3 = <out3>;
$line4 = <out4>;
$line5 = <out5>;
$line6 = <out6>;
$line7 = <out7>;
$line8 = <out8>;
$line9 = <out9>;
$line10 = <out10>;
$line11 = <out11>;
$line12 = <out12>;
$line13 = <out13>;
$line14 = <out14>;
$line15 = <out15>;
$line16 = <out16>;
$line17 = <out17>;
$line18 = <out18>;
$line19 = <out19>;
$line20 = <out20>;
$line21 = <out21>;

$line22 = <out22>;
$line23 = <out23>;
$line24 = <out24>;
$line25 = <out25>;
$line26 = <out26>;
$line27 = <out27>;
$line28 = <out28>;
$line29 = <out29>;
$line30 = <out30>;
$line31 = <out31>;
$line32 = <out32>;
$line33 = <out33>;
$line34 = <out34>;
$line35 = <out35>;
$line36 = <out36>;

$line37 = <out37>;
$line38 = <out38>;
$line39 = <out39>;
$line40 = <out40>;
$line41 = <out41>;
$line42 = <out42>;
$line43 = <out43>;
$line44 = <out44>;
$line45 = <out45>;
$line46 = <out46>;
$line47 = <out47>;

$count1 = 0;
$count2 = 0;
$count3 = 0;
$count4 = 0;
$count5 = 0;
$count6 = 0;
$count7 = 0;
$count8 = 0;
$count9 = 0;
$count10 = 0;
$count11 = 0;
$count12 = 0;
$count13 = 0;
$count14 = 0;
$count15 = 0;
$count16 = 0;
$count17 = 0;
$count18 = 0;
$count19 = 0;
$count20 = 0;
$count21 = 0;

$count22 = 0;
$count23 = 0;
$count24 = 0;
$count25 = 0;
$count26 = 0;
$count27 = 0;
$count28 = 0;
$count29 = 0;
$count30 = 0;
$count31 = 0;
$count32 = 0;
$count33 = 0;
$count34 = 0;
$count35 = 0;
$count36 = 0;

$count37 = 0;
$count38 = 0;
$count39 = 0;
$count40 = 0;
$count41 = 0;
$count42 = 0;
$count43 = 0;
$count44 = 0;
$count45 = 0;
$count46 = 0;
$count47 = 0;


#sub numeric {
#   if ($a < $b) {return 1;}
#   #elsif($a == $b) {return 0;}
#   #elsif($a > $b) {return -1;}
#   else{return -1;}
#}

while($line1){
                $listf = index($line1, "(");
                $lists = index($line1, ")");
                $fre = substr($line1, $listf+1, $lists-$listf-1);
                  push(@str1, $line1);
                  push(@freq1, $fre);
                  $count1++;
                  $line1 = <out1>;  
 }

    if($count1 <= 1) {print sort1 (@str1);}
       else {
         for($i=0;$i<$count1;$i++)
         {
           for($j=1;$j<$count1-$i;$j++)
          {
    if($freq1[$j]>$freq1[$j-1])
    {
      $tempf = $freq1[$j-1];
      $freq1[$j-1] = $freq1[$j];
      $freq1[$j]= $tempf;     
 
      $temps = $str1[$j-1];
      $str1[$j-1] = $str1[$j];
      $str1[$j]= $temps;
     }
   }
 }

  print sort1 (@str1);
}


  while($line2){
                $listf = index($line2, "(");
                $lists = index($line2, ")");
                $fre = substr($line2, $listf+1, $lists-$listf-1);
                  push(@str2, $line2);
                  push(@freq2, $fre);
                  $count2++;
                  $line2 = <out2>;  
 }
  if($count2 <= 1) {print sort2 (@str2);}
       else {
        for($i=0;$i<$count2;$i++)
        {
  for($j=1;$j<$count2-$i;$j++)
  {
    if($freq2[$j]>$freq2[$j-1])
    {
      $tempf = $freq2[$j-1];
      $freq2[$j-1] = $freq2[$j];
      $freq2[$j]= $tempf;     
 
      $temps = $str2[$j-1];
      $str2[$j-1] = $str2[$j];
      $str2[$j]= $temps;
     }
   }
 }

  print sort2 (@str2);
}
  while($line3){
                $listf = index($line3, "(");
                $lists = index($line3, ")");
                $fre = substr($line3, $listf+1, $lists-$listf-1);
                  push(@str3, $line3);
                  push(@freq3, $fre);
                  $count3++;
                  $line3 = <out3>;  
 }
       if($count3 <= 1) {print sort3 (@str3);}
       else {
for($i=0;$i<$count3;$i++)
{
  for($j=1;$j<$count3-$i;$j++)
  {
    if($freq3[$j]>$freq3[$j-1])
    {
      $tempf = $freq3[$j-1];
      $freq3[$j-1] = $freq3[$j];
      $freq3[$j]= $tempf;     
 
      $temps = $str3[$j-1];
      $str3[$j-1] = $str3[$j];
      $str3[$j]= $temps;
    }
  }
 }

  print sort3 (@str3);
}
  while($line4){
                $listf = index($line4, "(");
                $lists = index($line4, ")");
                $fre = substr($line4, $listf+1, $lists-$listf-1);
                  push(@str4, $line4);
                  push(@freq4, $fre);
                  $count4++;
                  $line4 = <out4>;  
 }
   if($count4 <= 1) {print sort4 (@str4);}
       else {
for($i=0;$i<$count4;$i++)
{
  for($j=1;$j<$count4-$i;$j++)
  {
    if($freq4[$j]>$freq4[$j-1])
    {
      $tempf = $freq4[$j-1];
      $freq4[$j-1] = $freq4[$j];
      $freq4[$j]= $tempf;     
 
      $temps = $str4[$j-1];
      $str4[$j-1] = $str4[$j];
      $str4[$j]= $temps;
    }
   }
 }

  print sort4 (@str4);
}
  while($line5){
                $listf = index($line5, "(");
                $lists = index($line5, ")");
                $fre = substr($line5, $listf+1, $lists-$listf-1);
                  push(@str5, $line5);
                  push(@freq5, $fre);
                  $count5++;
                  $line5 = <out5>;  
 }
    if($count5 <= 1) {print sort5 (@str5);}
       else {
for($i=0;$i<$count5;$i++)
{
  for($j=1;$j<$count5-$i;$j++)
  {
    if($freq5[$j]>$freq5[$j-1])
    {
      $tempf = $freq5[$j-1];
      $freq5[$j-1] = $freq5[$j];
      $freq5[$j]= $tempf;     
 
      $temps = $str5[$j-1];
      $str5[$j-1] = $str5[$j];
      $str5[$j]= $temps;
    }
  }
 }

  print sort5 (@str5);
}

  while($line6){
                $listf = index($line6, "(");
                $lists = index($line6, ")");
                $fre = substr($line6, $listf+1, $lists-$listf-1);
                  push(@str6, $line6);
                  push(@freq6, $fre);
                  $count6++;
                  $line6 = <out6>;  
 }
     if($count6 <= 1) {print sort6 (@str6);}
       else {
for($i=0;$i<$count6;$i++)
{
  for($j=1;$j<$count6-$i;$j++)
  {
    if($freq6[$j]>$freq6[$j-1])
    {
      $tempf = $freq6[$j-1];
      $freq6[$j-1] = $freq6[$j];
      $freq6[$j]= $tempf;     
 
      $temps = $str6[$j-1];
      $str6[$j-1] = $str6[$j];
      $str6[$j]= $temps;
    }
  }
 }

  print sort6 (@str6);
}


  while($line7){
                $listf = index($line7, "(");
                $lists = index($line7, ")");
                $fre = substr($line7, $listf+1, $lists-$listf-1);
                  push(@str7, $line7);
                  push(@freq7, $fre);
                  $count7++;
                  $line7 = <out7>;  
 }
    if($count7 <= 1) {print sort7 (@str7);}
       else {
for($i=0;$i<$count7;$i++)
{
  for($j=1;$j<$count7-$i;$j++)
  {
    if($freq7[$j]>$freq7[$j-1])
    {
      $tempf = $freq7[$j-1];
      $freq7[$j-1] = $freq7[$j];
      $freq7[$j]= $tempf;     
 
      $temps = $str7[$j-1];
      $str7[$j-1] = $str7[$j];
      $str7[$j]= $temps;
    }
  }
 }

 print sort7 (@str7);
}
  while($line8){
                $listf = index($line8, "(");
                $lists = index($line8, ")");
                $fre = substr($line8, $listf+1, $lists-$listf-1);
                  push(@str8, $line8);
                  push(@freq8, $fre);
                  $count8++;
                  $line8 = <out8>;  
 }
   if($count8 <= 1) {print sort8 (@str8);}
       else {
for($i=0;$i<$count8;$i++)
{
  for($j=1;$j<$count8-$i;$j++)
  {
    if($freq8[$j]>$freq8[$j-1])
    {
      $tempf = $freq8[$j-1];
      $freq8[$j-1] = $freq8[$j];
      $freq8[$j]= $tempf;     
 
      $temps = $str8[$j-1];
      $str8[$j-1] = $str8[$j];
      $str8[$j]= $temps;
    }
  }
 }

 print sort8 (@str8);
}

  while($line9){
                $listf = index($line9, "(");
                $lists = index($line9, ")");
                $fre = substr($line9, $listf+1, $lists-$listf-1);
                  push(@str9, $line9);
                  push(@freq9, $fre);
                  $count9++;
                  $line9 = <out9>;  
 }
    if($count9 <= 1) {print sort9 (@str9);}
       else {
for($i=0;$i<$count9;$i++)
{
  for($j=1;$j<$count9-$i;$j++)
  {
    if($freq9[$j]>$freq9[$j-1])
    {
      $tempf = $freq9[$j-1];
      $freq9[$j-1] = $freq9[$j];
      $freq9[$j]= $tempf;     
 
      $temps = $str9[$j-1];
      $str9[$j-1] = $str9[$j];
      $str9[$j]= $temps;
    }
  }
 }

  print sort9 (@str9);
}

  while($line10){
                $listf = index($line10, "(");
                $lists = index($line10, ")");
                $fre = substr($line10, $listf+1, $lists-$listf-1);
                  push(@str10, $line10);
                  push(@freq10, $fre);
                  $count10++;
                  $line10 = <out10>;  
 }
   if($count10 <= 1) {print sort10 (@str10);}
       else {
for($i=0;$i<$count10;$i++)
{
  for($j=1;$j<$count10-$i;$j++)
  {
    if($freq10[$j]>$freq10[$j-1])
    {
      $tempf = $freq10[$j-1];
      $freq10[$j-1] = $freq10[$j];
      $freq10[$j]= $tempf;     
 
      $temps = $str10[$j-1];
      $str10[$j-1] = $str10[$j];
      $str10[$j]= $temps;
    }
  }
 }

  print sort10 (@str10);
}

  while($line11){
                $listf = index($line11, "(");
                $lists = index($line11, ")");
                $fre = substr($line11, $listf+1, $lists-$listf-1);
                  push(@str11, $line11);
                  push(@freq11, $fre);
                  $count11++;
                  $line11 = <out11>;  
 }
   if($count11 <= 1) {print sort11 (@str11);}
       else {
for($i=0;$i<$count11;$i++)
{
  for($j=1;$j<$count11-$i;$j++)
  {
    if($freq11[$j]>$freq11[$j-1])
    {
      $tempf = $freq11[$j-1];
      $freq11[$j-1] = $freq11[$j];
      $freq11[$j]= $tempf;     
 
      $temps = $str11[$j-1];
      $str11[$j-1] = $str11[$j];
      $str11[$j]= $temps;
    }
  }
 }

 print sort11 (@str11);
}

   while($line12){
                $listf = index($line12, "(");
                $lists = index($line12, ")");
                $fre = substr($line12, $listf+1, $lists-$listf-1);
                  push(@str12, $line12);
                  push(@freq12, $fre);
                  $count12++;
                  $line12 = <out12>;  
 }
    if($count12 <= 1) {print sort12 (@str12);}
       else {
for($i=0;$i<$count12;$i++)
{
  for($j=1;$j<$count12-$i;$j++)
  {
    if($freq12[$j]>$freq12[$j-1])
    {
      $tempf = $freq12[$j-1];
      $freq12[$j-1] = $freq12[$j];
      $freq12[$j]= $tempf;     
 
      $temps = $str12[$j-1];
      $str12[$j-1] = $str12[$j];
      $str12[$j]= $temps;
    }
  }
 }

  print sort12 (@str12);
}

   while($line13){
                $listf = index($line13, "(");
                $lists = index($line13, ")");
                $fre = substr($line13, $listf+1, $lists-$listf-1);
                  push(@str13, $line13);
                  push(@freq13, $fre);
                  $count13++;
                  $line13 = <out13>;  
 }
   if($count13 <= 1) {print sort13 (@str13);}
       else {
for($i=0;$i<$count13;$i++)
{
  for($j=1;$j<$count13-$i;$j++)
  {
    if($freq13[$j]>$freq13[$j-1])
    {
      $tempf = $freq13[$j-1];
      $freq13[$j-1] = $freq13[$j];
      $freq13[$j]= $tempf;     
 
      $temps = $str13[$j-1];
      $str13[$j-1] = $str13[$j];
      $str13[$j]= $temps;
    }
  }
 }

  print sort13 (@str13);
}

   while($line14){
                $listf = index($line14, "(");
                $lists = index($line14, ")");
                $fre = substr($line14, $listf+1, $lists-$listf-1);
                  push(@str14, $line14);
                  push(@freq14, $fre);
                  $count14++;
                  $line14 = <out14>;  
 }
    if($count14 <= 1) {print sort14 (@str14);}
       else {
for($i=0;$i<$count14;$i++)
{
  for($j=1;$j<$count14-$i;$j++)
  {
    if($freq14[$j]>$freq14[$j-1])
    {
      $tempf = $freq14[$j-1];
      $freq14[$j-1] = $freq14[$j];
      $freq14[$j]= $tempf;     
 
      $temps = $str14[$j-1];
      $str14[$j-1] = $str14[$j];
      $str14[$j]= $temps;
    }
  }
 }

  print sort14 (@str14);
}

  while($line15){
                $listf = index($line15, "(");
                $lists = index($line15, ")");
                $fre = substr($line15, $listf+1, $lists-$listf-1);
                  push(@str15, $line15);
                  push(@freq15, $fre);
                  $count15++;
                  $line15 = <out15>;  
 }
   if($count15 <= 1) {print sort15 (@str15);}
       else {
for($i=0;$i<$count15;$i++)
{
  for($j=1;$j<$count15-$i;$j++)
  {
    if($freq15[$j]>$freq15[$j-1])
    {
      $tempf = $freq15[$j-1];
      $freq15[$j-1] = $freq15[$j];
      $freq15[$j]= $tempf;     
 
      $temps = $str15[$j-1];
      $str15[$j-1] = $str15[$j];
      $str15[$j]= $temps;
    }
  }
 }

 print sort15 (@str15);
}

  while($line16){
                $listf = index($line16, "(");
                $lists = index($line16, ")");
                $fre = substr($line16, $listf+1, $lists-$listf-1);
                  push(@str16, $line16);
                  push(@freq16, $fre);
                  $count16++;
                  $line16 = <out16>;  
 }
   if($count16 <= 1) {print sort16 (@str16);}
       else {
for($i=0;$i<$count16;$i++)
{
  for($j=1;$j<$count16-$i;$j++)
  {
    if($freq16[$j]>$freq16[$j-1])
    {
      $tempf = $freq16[$j-1];
      $freq16[$j-1] = $freq16[$j];
      $freq16[$j]= $tempf;     
 
      $temps = $str16[$j-1];
      $str16[$j-1] = $str16[$j];
      $str16[$j]= $temps;
    }
  }
 }

  print sort16 (@str16);
}
   while($line17){
                $listf = index($line17, "(");
                $lists = index($line17, ")");
                $fre = substr($line17, $listf+1, $lists-$listf-1);
                  push(@str17, $line17);
                  push(@freq17, $fre);
                  $count17++;
                  $line17 = <out17>;  
 }
   if($count17 <= 1) {print sort17 (@str17);}
       else {
for($i=0;$i<$count17;$i++)
{
  for($j=1;$j<$count17-$i;$j++)
  {
    if($freq17[$j]>$freq17[$j-1])
    {
      $tempf = $freq17[$j-1];
      $freq17[$j-1] = $freq17[$j];
      $freq17[$j]= $tempf;     
 
      $temps = $str17[$j-1];
      $str17[$j-1] = $str17[$j];
      $str17[$j]= $temps;
    }
  }
 }

  print sort17 (@str17);
}

  while($line18){
                $listf = index($line18, "(");
                $lists = index($line18, ")");
                $fre = substr($line18, $listf+1, $lists-$listf-1);
                  push(@str18, $line18);
                  push(@freq18, $fre);
                  $count18++;
                  $line18 = <out18>;  
 }
   if($count18 <= 1) {print sort18 (@str18);}
       else {
for($i=0;$i<$count18;$i++)
{
  for($j=1;$j<$count18-$i;$j++)
  {
    if($freq18[$j]>$freq18[$j-1])
    {
      $tempf = $freq18[$j-1];
      $freq18[$j-1] = $freq18[$j];
      $freq18[$j]= $tempf;     
 
      $temps = $str18[$j-1];
      $str18[$j-1] = $str18[$j];
      $str18[$j]= $temps;
    }
  }
 }

 print sort18 (@str18);
}

  while($line19){
                $listf = index($line19, "(");
                $lists = index($line19, ")");
                $fre = substr($line19, $listf+1, $lists-$listf-1);
                  push(@str19, $line19);
                  push(@freq19, $fre);
                  $count19++;
                  $line19 = <out19>;  
 }
    if($count19 <= 1) {print sort19 (@str19);}
       else {
for($i=0;$i<$count19;$i++)
{
  for($j=1;$j<$count19-$i;$j++)
  {
    if($freq19[$j]>$freq19[$j-1])
    {
      $tempf = $freq19[$j-1];
      $freq19[$j-1] = $freq19[$j];
      $freq19[$j]= $tempf;     
 
      $temps = $str19[$j-1];
      $str19[$j-1] = $str19[$j];
      $str19[$j]= $temps;
    }
   }
 }

  print sort19 (@str19);
}

  while($line20){
                $listf = index($line20, "(");
                $lists = index($line20, ")");
                $fre = substr($line20, $listf+1, $lists-$listf-1);
                  push(@str20, $line20);
                  push(@freq20, $fre);
                  $count20++;
                  $line20 = <out20>;  
 }
   if($count20 <= 1) {print sort20 (@str20);}
       else {
for($i=0;$i<$count20;$i++)
{
  for($j=1;$j<$count20-$i;$j++)
  {
    if($freq20[$j]>$freq20[$j-1])
    {
      $tempf = $freq20[$j-1];
      $freq20[$j-1] = $freq20[$j];
      $freq20[$j]= $tempf;     
 
      $temps = $str20[$j-1];
      $str20[$j-1] = $str20[$j];
      $str20[$j]= $temps;
    }
  }
 }

 print sort20 (@str20);
}

  while($line21){
                $listf = index($line21, "(");
                $lists = index($line21, ")");
                $fre = substr($line21, $listf+1, $lists-$listf-1);
                  push(@str21, $line21);
                  push(@freq21, $fre);
                  $count21++;
                  $line21 = <out21>;  
 }
   if($count21 <= 1) {print sort21 (@str21);}
       else {
for($i=0;$i<$count21;$i++)
{
  for($j=1;$j<$count21-$i;$j++)
  {
    if($freq21[$j]>$freq21[$j-1])
    {
      $tempf = $freq21[$j-1];
      $freq21[$j-1] = $freq21[$j];
      $freq21[$j]= $tempf;     
 
      $temps = $str21[$j-1];
      $str21[$j-1] = $str21[$j];
      $str21[$j]= $temps;
    }
  }
 } 

 print sort21 (@str21);
}

  while($line22){
                $listf = index($line22, "(");
                $lists = index($line22, ")");
                $fre = substr($line22, $listf+1, $lists-$listf-1);
                  push(@str22, $line22);
                  push(@freq22, $fre);
                  $count22++;
                  $line22 = <out22>;  
 }
   if($count22 <= 1) {print sort22 (@str22);}
       else {
for($i=0;$i<$count22;$i++)
{
  for($j=1;$j<$count22-$i;$j++)
  {
    if($freq22[$j]>$freq22[$j-1])
    {
      $tempf = $freq22[$j-1];
      $freq22[$j-1] = $freq22[$j];
      $freq22[$j]= $tempf;     
 
      $temps = $str22[$j-1];
      $str22[$j-1] = $str22[$j];
      $str22[$j]= $temps;
    }
  }
 }

 print sort22 (@str22);
}   
   while($line23){
                $listf = index($line23, "(");
                $lists = index($line23, ")");
                $fre = substr($line23, $listf+1, $lists-$listf-1);
                  push(@str23, $line23);
                  push(@freq23, $fre);
                  $count23++;
                  $line23 = <out23>;  
 }
   if($count23 <= 1) {print sort23 (@str23);}
       else {
for($i=0;$i<$count23;$i++)
{
  for($j=1;$j<$count23-$i;$j++)
  {
    if($freq23[$j]>$freq23[$j-1])
    {
      $tempf = $freq23[$j-1];
      $freq23[$j-1] = $freq23[$j];
      $freq23[$j]= $tempf;     
 
      $temps = $str23[$j-1];
      $str23[$j-1] = $str23[$j];
      $str23[$j]= $temps;
    }
  }
 }

 print sort23 (@str23);
}

   while($line24){
                $listf = index($line24, "(");
                $lists = index($line24, ")");
                $fre = substr($line24, $listf+1, $lists-$listf-1);
                  push(@str24, $line24);
                  push(@freq24, $fre);
                  $count24++;
                  $line24 = <out24>;  
 }
   if($count24 <= 1) {print sort24 (@str24);}
       else {
for($i=0;$i<$count24;$i++)
{
  for($j=1;$j<$count24-$i;$j++)
  {
    if($freq24[$j]>$freq24[$j-1])
    {
      $tempf = $freq24[$j-1];
      $freq24[$j-1] = $freq24[$j];
      $freq24[$j]= $tempf;     
 
      $temps = $str24[$j-1];
      $str24[$j-1] = $str24[$j];
      $str24[$j]= $temps;
    }
  }
 }

  print sort24 (@str24);
}

   while($line25){
                $listf = index($line25, "(");
                $lists = index($line25, ")");
                $fre = substr($line25, $listf+1, $lists-$listf-1);
                  push(@str25, $line25);
                  push(@freq25, $fre);
                  $count25++;
                  $line25 = <out25>;  
 }
    if($count25 <= 1) {print sort25 (@str25);}
       else {
for($i=0;$i<$count25;$i++)
{
  for($j=1;$j<$count25-$i;$j++)
  {
    if($freq25[$j]>$freq25[$j-1])
    {
      $tempf = $freq25[$j-1];
      $freq25[$j-1] = $freq25[$j];
      $freq25[$j]= $tempf;     
 
      $temps = $str25[$j-1];
      $str25[$j-1] = $str25[$j];
      $str25[$j]= $temps;
    }
  }
 }

  print sort25 (@str25);
}

  while($line26){
                $listf = index($line26, "(");
                $lists = index($line26, ")");
                $fre = substr($line26, $listf+1, $lists-$listf-1);
                  push(@str26, $line26);
                  push(@freq26, $fre);
                  $count26++;
                  $line26 = <out26>;  
 }
    if($count26 <= 1) {print sort26 (@str26);}
       else {
for($i=0;$i<$count26;$i++)
{
  for($j=1;$j<$count26-$i;$j++)
  {
    if($freq26[$j]>$freq26[$j-1])
    {
      $tempf = $freq26[$j-1];
      $freq26[$j-1] = $freq26[$j];
      $freq26[$j]= $tempf;     
 
      $temps = $str26[$j-1];
      $str26[$j-1] = $str26[$j];
      $str26[$j]= $temps;
    }
  }
 }

  print sort26 (@str26);
}
  while($line27){
                $listf = index($line27, "(");
                $lists = index($line27, ")");
                $fre = substr($line27, $listf+1, $lists-$listf-1);
                  push(@str27, $line27);
                  push(@freq27, $fre);
                  $count27++;
                  $line27 = <out27>;  
 }
   if($count27 <= 1) {print sort27 (@str27);}
       else {
for($i=0;$i<$count27;$i++)
{
  for($j=1;$j<$count27-$i;$j++)
  {
    if($freq27[$j]>$freq27[$j-1])
    {
      $tempf = $freq27[$j-1];
      $freq27[$j-1] = $freq27[$j];
      $freq27[$j]= $tempf;     
 
      $temps = $str27[$j-1];
      $str27[$j-1] = $str27[$j];
      $str27[$j]= $temps;
    }
  }
 }

  print sort27 (@str27);
}

  while($line28){
                $listf = index($line28, "(");
                $lists = index($line28, ")");
                $fre = substr($line28, $listf+1, $lists-$listf-1);
                  push(@str28, $line28);
                  push(@freq28, $fre);
                  $count28++;
                  $line28 = <out28>;  
 }
   if($count28 <= 1) {print sort28 (@str28);}
       else {
for($i=0;$i<$count28;$i++)
{
  for($j=1;$j<$count28-$i;$j++)
  {
    if($freq28[$j]>$freq28[$j-1])
    {
      $tempf = $freq28[$j-1];
      $freq28[$j-1] = $freq28[$j];
      $freq28[$j]= $tempf;     
 
      $temps = $str28[$j-1];
      $str28[$j-1] = $str28[$j];
      $str28[$j]= $temps;
    }
  }
 }

  print sort28 (@str28);
}

   while($line29){
                $listf = index($line29, "(");
                $lists = index($line29, ")");
                $fre = substr($line29, $listf+1, $lists-$listf-1);
                  push(@str29, $line29);
                  push(@freq29, $fre);
                  $count29++;
                  $line29 = <out29>;  
 }
    if($count29 <= 1) {print sort29 (@str29);}
       else {
for($i=0;$i<$count29;$i++)
{
  for($j=1;$j<$count29-$i;$j++)
  {
    if($freq29[$j]>$freq29[$j-1])
    {
      $tempf = $freq29[$j-1];
      $freq29[$j-1] = $freq29[$j];
      $freq29[$j]= $tempf;     
 
      $temps = $str29[$j-1];
      $str29[$j-1] = $str29[$j];
      $str29[$j]= $temps;
    }
  }
 }

  print sort29 (@str29);
}
  while($line30){
                $listf = index($line30, "(");
                $lists = index($line30, ")");
                $fre = substr($line30, $listf+1, $lists-$listf-1);
                  push(@str30, $line30);
                  push(@freq30, $fre);
                  $count30++;
                  $line30 = <out30>;  
 }
    if($count30 <= 1) {print sort30 (@str30);}
       else {
for($i=0;$i<$count30;$i++)
{
  for($j=1;$j<$count30-$i;$j++)
  {
    if($freq30[$j]>$freq30[$j-1])
    {
      $tempf = $freq30[$j-1];
      $freq30[$j-1] = $freq30[$j];
      $freq30[$j]= $tempf;     
 
      $temps = $str30[$j-1];
      $str30[$j-1] = $str30[$j];
      $str30[$j]= $temps;
    }
  }
 }

  print sort30 (@str30);
}

  while($line31){
                $listf = index($line31, "(");
                $lists = index($line31, ")");
                $fre = substr($line31, $listf+1, $lists-$listf-1);
                  push(@str31, $line31);
                  push(@freq31, $fre);
                  $count31++;
                  $line31 = <out31>;  
 }
    if($count31 <= 1) {print sort31 (@str31);}
       else {
for($i=0;$i<$count31;$i++)
{
  for($j=1;$j<$count31-$i;$j++)
  {
    if($freq31[$j]>$freq31[$j-1])
    {
      $tempf = $freq31[$j-1];
      $freq31[$j-1] = $freq31[$j];
      $freq31[$j]= $tempf;     
 
      $temps = $str31[$j-1];
      $str31[$j-1] = $str31[$j];
      $str31[$j]= $temps;
    }
  }
 }

  print sort31 (@str31);
}

  while($line32){
                $listf = index($line32, "(");
                $lists = index($line32, ")");
                $fre = substr($line32, $listf+1, $lists-$listf-1);
                  push(@str32, $line32);
                  push(@freq32, $fre);
                  $count32++;
                  $line32 = <out32>;  
 }
    if($count32 <= 1) {print sort32 (@str32);}
       else {
for($i=0;$i<$count32;$i++)
{
  for($j=1;$j<$count32-$i;$j++)
  {
    if($freq32[$j]>$freq32[$j-1])
    {
      $tempf = $freq32[$j-1];
      $freq32[$j-1] = $freq32[$j];
      $freq32[$j]= $tempf;     
 
      $temps = $str32[$j-1];
      $str32[$j-1] = $str32[$j];
      $str32[$j]= $temps;
    }
  }
 }

  print sort32 (@str32);
}

  while($line33){
                $listf = index($line33, "(");
                $lists = index($line33, ")");
                $fre = substr($line33, $listf+1, $lists-$listf-1);
                  push(@str33, $line33);
                  push(@freq33, $fre);
                  $count33++;
                  $line33 = <out33>;  
 }
   if($count33 <= 1) {print sort33 (@str33);}
       else {
for($i=0;$i<$count33;$i++)
{
  for($j=1;$j<$count33-$i;$j++)
  {
    if($freq33[$j]>$freq33[$j-1])
    {
      $tempf = $freq33[$j-1];
      $freq33[$j-1] = $freq33[$j];
      $freq33[$j]= $tempf;     
 
      $temps = $str33[$j-1];
      $str33[$j-1] = $str33[$j];
      $str33[$j]= $temps;
    }
  }
 }

  print sort33 (@str33);
}

  while($line34){
                $listf = index($line34, "(");
                $lists = index($line34, ")");
                $fre = substr($line34, $listf+1, $lists-$listf-1);
                  push(@str34, $line34);
                  push(@freq34, $fre);
                  $count34++;
                  $line34 = <out34>;  
 }
    if($count34 <= 1) {print sort34 (@str34);}
       else {
for($i=0;$i<$count34;$i++)
{
  for($j=1;$j<$count34-$i;$j++)
  {
    if($freq34[$j]>$freq34[$j-1])
    {
      $tempf = $freq34[$j-1];
      $freq34[$j-1] = $freq34[$j];
      $freq34[$j]= $tempf;     
 
      $temps = $str34[$j-1];
      $str34[$j-1] = $str34[$j];
      $str34[$j]= $temps;
    }
  }
 }

  print sort34 (@str34);
}

  while($line35){
                $listf = index($line35, "(");
                $lists = index($line35, ")");
                $fre = substr($line35, $listf+1, $lists-$listf-1);
                  push(@str35, $line35);
                  push(@freq35, $fre);
                  $count35++;
                  $line35 = <out35>;  
 }
    if($count35 <= 1) {print sort35 (@str35);}
       else {
for($i=0;$i<$count35;$i++)
{
  for($j=1;$j<$count35-$i;$j++)
  {
    if($freq35[$j]>$freq35[$j-1])
    {
      $tempf = $freq35[$j-1];
      $freq35[$j-1] = $freq35[$j];
      $freq35[$j]= $tempf;     
 
      $temps = $str35[$j-1];
      $str35[$j-1] = $str35[$j];
      $str35[$j]= $temps;
    }
  }
 }

  print sort35 (@str35);
}

  while($line36){
                $listf = index($line36, "(");
                $lists = index($line36, ")");
                $fre = substr($line36, $listf+1, $lists-$listf-1);
                  push(@str36, $line36);
                  push(@freq36, $fre);
                  $count36++;
                  $line36 = <out36>;  
 }
    if($count36 <= 1) {print sort36 (@str36);}
       else {
for($i=0;$i<$count36;$i++)
{
  for($j=1;$j<$count36-$i;$j++)
  {
    if($freq36[$j]>$freq36[$j-1])
    {
      $tempf = $freq36[$j-1];
      $freq36[$j-1] = $freq36[$j];
      $freq36[$j]= $tempf;     
 
      $temps = $str36[$j-1];
      $str36[$j-1] = $str36[$j];
      $str36[$j]= $temps;
    }
  }
 }

  print sort36 (@str36);
}
  
  while($line37){
                $listf = index($line37, "(");
                $lists = index($line37, ")");
                $fre = substr($line37, $listf+1, $lists-$listf-1);
                  push(@str37, $line37);
                  push(@freq37, $fre);
                  $count37++;
                  $line37 = <out37>;  
 }
    if($count37 <= 1) {print sort37 (@str37);}
       else {
for($i=0;$i<$count37;$i++)
{
  for($j=1;$j<$count37-$i;$j++)
  {
    if($freq37[$j]>$freq37[$j-1])
    {
      $tempf = $freq37[$j-1];
      $freq37[$j-1] = $freq37[$j];
      $freq37[$j]= $tempf;     
 
      $temps = $str37[$j-1];
      $str37[$j-1] = $str37[$j];
      $str37[$j]= $temps;
    }
  }
 }

  print sort37 (@str37);
}

   while($line38){
                $listf = index($line38, "(");
                $lists = index($line38, ")");
                $fre = substr($line38, $listf+1, $lists-$listf-1);
                  push(@str38, $line38);
                  push(@freq38, $fre);
                  $count38++;
                  $line38 = <out38>;  
 }
    if($count38 <= 1) {print sort38 (@str38);}
       else {
for($i=0;$i<$count38;$i++)
{
  for($j=1;$j<$count38-$i;$j++)
  {
    if($freq38[$j]>$freq38[$j-1])
    {
      $tempf = $freq38[$j-1];
      $freq38[$j-1] = $freq38[$j];
      $freq38[$j]= $tempf;     
 
      $temps = $str38[$j-1];
      $str38[$j-1] = $str38[$j];
      $str38[$j]= $temps;
    }
  }
 }

  print sort38 (@str38);
}

   while($line39){
                $listf = index($line39, "(");
                $lists = index($line39, ")");
                $fre = substr($line39, $listf+1, $lists-$listf-1);
                  push(@str39, $line39);
                  push(@freq39, $fre);
                  $count39++;
                  $line39 = <out39>;  
 }
    if($count39 <= 1) {print sort39 (@str39);}
       else {
for($i=0;$i<$count39;$i++)
{
  for($j=1;$j<$count39-$i;$j++)
  {
    if($freq39[$j]>$freq39[$j-1])
    {
      $tempf = $freq39[$j-1];
      $freq39[$j-1] = $freq39[$j];
      $freq39[$j]= $tempf;     
 
      $temps = $str39[$j-1];
      $str39[$j-1] = $str39[$j];
      $str39[$j]= $temps;
    }
  }
 }

  print sort39 (@str39);
}

   while($line40){
                $listf = index($line40, "(");
                $lists = index($line40, ")");
                $fre = substr($line40, $listf+1, $lists-$listf-1);
                  push(@str40, $line40);
                  push(@freq40, $fre);
                  $count40++;
                  $line40 = <out40>;  
 }
    if($count40 <= 1) {print sort40 (@str40);}
       else {
for($i=0;$i<$count40;$i++)
{
  for($j=1;$j<$count40-$i;$j++)
  {
    if($freq40[$j]>$freq40[$j-1])
    {
      $tempf = $freq40[$j-1];
      $freq40[$j-1] = $freq40[$j];
      $freq40[$j]= $tempf;     
 
      $temps = $str40[$j-1];
      $str40[$j-1] = $str40[$j];
      $str40[$j]= $temps;
    }
  }
 }

  print sort40 (@str40);
}

   while($line41){
                $listf = index($line41, "(");
                $lists = index($line41, ")");
                $fre = substr($line41, $listf+1, $lists-$listf-1);
                  push(@str41, $line41);
                  push(@freq41, $fre);
                  $count41++;
                  $line41 = <out41>;  
 }
    if($count41 <= 1) {print sort41 (@str41);}
       else {
for($i=0;$i<$count41;$i++)
{
  for($j=1;$j<$count41-$i;$j++)
  {
    if($freq41[$j]>$freq41[$j-1])
    {
      $tempf = $freq41[$j-1];
      $freq41[$j-1] = $freq41[$j];
      $freq41[$j]= $tempf;     
 
      $temps = $str41[$j-1];
      $str41[$j-1] = $str41[$j];
      $str41[$j]= $temps;
    }
  }
 }

  print sort41 (@str41);
}

   while($line42){
                $listf = index($line42, "(");
                $lists = index($line42, ")");
                $fre = substr($line42, $listf+1, $lists-$listf-1);
                  push(@str42, $line42);
                  push(@freq42, $fre);
                  $count42++;
                  $line42 = <out42>;  
 }
    if($count42 <= 1) {print sort42 (@str42);}
       else {
for($i=0;$i<$count42;$i++)
{
  for($j=1;$j<$count42-$i;$j++)
  {
    if($freq42[$j]>$freq42[$j-1])
    {
      $tempf = $freq42[$j-1];
      $freq42[$j-1] = $freq42[$j];
      $freq42[$j]= $tempf;     
 
      $temps = $str42[$j-1];
      $str42[$j-1] = $str42[$j];
      $str42[$j]= $temps;
    }
  }
 }

  print sort42 (@str42);
}

    while($line43){
                $listf = index($line43, "(");
                $lists = index($line43, ")");
                $fre = substr($line43, $listf+1, $lists-$listf-1);
                  push(@str43, $line43);
                  push(@freq43, $fre);
                  $count43++;
                  $line43 = <out43>;  
 }
    if($count43 <= 1) {print sort43 (@str43);}
       else {
for($i=0;$i<$count43;$i++)
{
  for($j=1;$j<$count43-$i;$j++)
  {
    if($freq43[$j]>$freq43[$j-1])
    {
      $tempf = $freq43[$j-1];
      $freq43[$j-1] = $freq43[$j];
      $freq43[$j]= $tempf;     
 
      $temps = $str43[$j-1];
      $str43[$j-1] = $str43[$j];
      $str43[$j]= $temps;
    }
  }
 }

  print sort43 (@str43);
}

    while($line44){
                $listf = index($line44, "(");
                $lists = index($line44, ")");
                $fre = substr($line44, $listf+1, $lists-$listf-1);
                  push(@str44, $line44);
                  push(@freq44, $fre);
                  $count44++;
                  $line44 = <out44>;  
 }
    if($count44 <= 1) {print sort44 (@str44);}
       else {
for($i=0;$i<$count44;$i++)
{
  for($j=1;$j<$count44-$i;$j++)
  {
    if($freq44[$j]>$freq44[$j-1])
    {
      $tempf = $freq44[$j-1];
      $freq44[$j-1] = $freq44[$j];
      $freq44[$j]= $tempf;     
 
      $temps = $str44[$j-1];
      $str44[$j-1] = $str44[$j];
      $str44[$j]= $temps;
    }
  }
 }

  print sort44 (@str44);
}
  
    while($line45){
                $listf = index($line45, "(");
                $lists = index($line45, ")");
                $fre = substr($line45, $listf+1, $lists-$listf-1);
                  push(@str45, $line45);
                  push(@freq45, $fre);
                  $count45++;
                  $line45 = <out45>;  
 }
    if($count45 <= 1) {print sort45 (@str45);}
       else {
for($i=0;$i<$count45;$i++)
{
  for($j=1;$j<$count45-$i;$j++)
  {
    if($freq45[$j]>$freq45[$j-1])
    {
      $tempf = $freq45[$j-1];
      $freq45[$j-1] = $freq45[$j];
      $freq45[$j]= $tempf;     
 
      $temps = $str45[$j-1];
      $str45[$j-1] = $str45[$j];
      $str45[$j]= $temps;
    }
  }
 }

  print sort45 (@str45);
}


    while($line46){
                $listf = index($line46, "(");
                $lists = index($line46, ")");
                $fre = substr($line46, $listf+1, $lists-$listf-1);
                  push(@str46, $line46);
                  push(@freq46, $fre);
                  $count46++;
                  $line46 = <out46>;  
 }
    if($count46 <= 1) {print sort46 (@str46);}
       else {
for($i=0;$i<$count46;$i++)
{
  for($j=1;$j<$count46-$i;$j++)
  {
    if($freq46[$j]>$freq46[$j-1])
    {
      $tempf = $freq46[$j-1];
      $freq46[$j-1] = $freq46[$j];
      $freq46[$j]= $tempf;     
 
      $temps = $str46[$j-1];
      $str46[$j-1] = $str46[$j];
      $str46[$j]= $temps;
    }
  }
 }

  print sort46 (@str46);
}
  
    while($line47){
                $listf = index($line47, "(");
                $lists = index($line47, ")");
                $fre = substr($line47, $listf+1, $lists-$listf-1);
                  push(@str47, $line47);
                  push(@freq47, $fre);
                  $count47++;
                  $line47 = <out47>;  
 }
    if($count47 <= 1) {print sort47 (@str47);}
       else {
for($i=0;$i<$count47;$i++)
{
  for($j=1;$j<$count47-$i;$j++)
  {
    if($freq47[$j]>$freq47[$j-1])
    {
      $tempf = $freq47[$j-1];
      $freq47[$j-1] = $freq47[$j];
      $freq47[$j]= $tempf;     
 
      $temps = $str47[$j-1];
      $str47[$j-1] = $str47[$j];
      $str47[$j]= $temps;
    }
  }
 }

  print sort47 (@str47);
}


       #@subs21 = keys(%list21);
       #foreach $word (sort numeric(@subs21)) {
       #  print sort21 ("$list21{$word}");
      #}
close(out1);
close(out1);
close(out2);
close(out3);
close(out4);
close(out5);
close(out6);
close(out7);
close(out8);
close(out9);
close(out10);
close(out11);
close(out12);
close(out13);
close(out14);
close(out15);
close(out16);
close(out17);
close(out18);
close(out19);
close(out20);
close(out21);

close(out22);
close(out23);
close(out24);
close(out25);
close(out26);
close(out27);
close(out28);
close(out29);
close(out30);
close(out31);
close(out32);
close(out33);
close(out34);
close(out35);
close(out36);

close(out37);
close(out38);
close(out39);
close(out40);
close(out41);
close(out42);
close(out43);
close(out44);
close(out45);
close(out46);
close(out47);

close(sort1);
close(sort2);
close(sort3);
close(sort4);
close(sort5);
close(sort6);
close(sort7);
close(sort8);
close(sort9);
close(sort10);
close(sort11);
close(sort12);
close(sort13);
close(sort14);
close(sort15);
close(sort16);
close(sort17);
close(sort18);
close(sort19);
close(sort20);
close(sort21);

close(sort22);
close(sort23);
close(sort24);
close(sort25);
close(sort26);
close(sort27);
close(sort28);
close(sort29);
close(sort30);
close(sort31);
close(sort32);
close(sort33);
close(sort34);
close(sort35);
close(sort36);

close(sort37);
close(sort38);
close(sort39);
close(sort40);
close(sort41);
close(sort42);
close(sort43);
close(sort44);
close(sort45);
close(sort46);
close(sort47);


##delete all temporary files of item conatraints

unlink("filter/resultic14.dat");
unlink("filter/resultic25.dat");
unlink("filter/resultic36.dat");
unlink("filter/resultic78.dat");
unlink("filter/resultic91011.dat");
unlink("filter/resultic1436.dat");
unlink("filter/resultic1478.dat");
unlink("filter/resultic1425.dat");
unlink("filter/resultic2536.dat");
unlink("filter/resultic2578.dat");
unlink("filter/resultic3678.dat");
unlink("filter/resultic1491011.dat");
unlink("filter/resultic2591011.dat");
unlink("filter/resultic3691011.dat");
unlink("filter/resultic7891011.dat");

unlink("filter/resultic121314151617.dat");
unlink("filter/resultic14121314151617.dat");
unlink("filter/resultic25121314151617.dat");
unlink("filter/resultic36121314151617.dat");
unlink("filter/resultic78121314151617.dat");
unlink("filter/resultic91011121314151617.dat");

unlink("filter/resultic1.dat");
unlink("filter/resultic2.dat");
unlink("filter/resultic3.dat");
unlink("filter/resultic4.dat");
unlink("filter/resultic5.dat");
unlink("filter/resultic6.dat");
unlink("filter/resultic7.dat");
unlink("filter/resultic8.dat");
unlink("filter/resultic9.dat");
unlink("filter/resultic10.dat");
unlink("filter/resultic11.dat");

unlink("filter/resultic89.dat");
unlink("filter/resultic911.dat");
unlink("filter/resultic8911.dat");
unlink("filter/resultic289.dat");

unlink("filter/resultic1121314151617.dat");
unlink("filter/resultic2121314151617.dat");
unlink("filter/resultic3121314151617.dat");
unlink("filter/resultic4121314151617.dat");
unlink("filter/resultic5121314151617.dat");
unlink("filter/resultic6121314151617.dat");
unlink("filter/resultic7121314151617.dat");
unlink("filter/resultic8121314151617.dat");
unlink("filter/resultic9121314151617.dat");
unlink("filter/resultic10121314151617.dat");
unlink("filter/resultic11121314151617.dat");


##generate Top_N interesting itemsets from the sorted itemsets in item constraints
##the derived files will be used for finding association rules

open(rd,"ampk.dat");
open(con,"constraint.dat");

  $te1 = <con>;
  #chop($te1);
        $re = <rd>;
        $counter = 0;
        while($re){
           $counter++;
           $re = <rd>;
        }
  close(rd);

  while($te1){
@list = ();
@list = split(" ",$te1);
$len = @list;

#sub numeric {
#             if ($a < $b) {return 1;}
#                elsif($a == $b) {return 0;}
#                elsif($a > $b) {return - 1;}
#                else{return -1;}
#            }

  @f = ();
  @is = ();
  for($i=0; $i<$len; $i++){
     $f[$i] = "filter/bin/sb" . $list[$i] . ".dat";

     open(fhandler, $f[$i]);
     $str = <fhandler>;
          $listf = index($str, "(");
          $lists = index($str, ")");
          $fre = substr($str, $listf+1, $lists-$listf-1);
             push(@is, $fre);
             close(fhandler);
  }

     $ssupp = 1;

          for($j=0; $j<$len; $j++){
             $ssupp = $ssupp * $is[$j]/$counter;
          }
            $result = $ssupp * (5 ** ($len-1));

            if($result < 2/$counter){
                               $result = 2/$counter;
            } elsif($result > 1){
                                 $result = 1;
              }
                       
             $temp = "";
             for($l=0; $l<$len; $l++){
                $temp = $temp . @list[$l];
             }
         $fe = "filter/ic/" . "sic" . "$temp" . ".dat";

             open(hand, $fe);
             $ex = <hand>;
             $count = 0;
             #print("$fe\n");
                open(fhand, ">filter/topN/" . "top" . "$temp" . ".dat");
                #print("$result\n");
                while($ex){
                            $listf = index($ex, "(");
                            $lists = index($ex, ")");
                            $fre = substr($ex, $listf+1, $lists-$listf-1);
                               #print("$fre\n");
                               if($fre/$counter >= $result){
                                  print fhand ("$ex");
                                  $count++;
                               } else {last;}
                               $ex = <hand>;                
                }
                      #print fhand ("The number of itemsets matching item constraint of $te1 is $count\n");
                      close(fhand);
                      close(hand);               
                      $te1 = <con>;
           }
  close(con);


##This program is used to generate association rule according to the obtained top-N interesting itemsets.

open(ic,"constraint.dat");

print("Please input the minimum confidence\n");
chop($minconf = <STDIN>);

open(rule, ">filter/association_rules/asso_rule" . "$minconf" . ".dat");

$line = <ic>;
@stimb = qw (12 13 14 15 16 17);
$len = @stimb;
$para1 = join("",@stimb);

  @fp = ();
  @sp = ();
  @sti = ();
                while($line){
                  @list = ();
                  @list = split(" ",$line);

  for($i=0;$i<$len;$i++){
              $sign = 1;
     foreach $e (@list){
      if($stimb[$i] eq $e){
             $sign = 0;
             last;
      } 
    }
      if($sign == 1){last;}
  }
          if($sign == 0){
              push(@fp, $line);
          } else {
                  push(@sp, $line);
             }
             $line = <ic>;  
 }

             close(ic);
             close(rule);

$lensp = @sp;

     for($j=0; $j<$lensp; $j++){
       @sta = split(" ", $sp[$j]);
       $lensta = @sta;
      for($i=0;$i<$lensp; $i++){
          if($j eq $i){next;}
            @stac = split(" ", $sp[$i]);
      for($h=0; $h<$lensta; $h++){
              $flagst = 1;
              foreach $e (@stac){
                if($sta[$h] eq $e){
                     $flagst = 0;
                     last;
                } 
              }
               if($flagst == 1){last;}
            }
              if($flagst == 0){
                 $parasp1 = join("", @sta);
                 $parasp2 = join("", @stac);
     #print("$parasp1, $parasp2\n")
              &association($parasp1, $parasp2, $minconf);
              } 
     }
    }


$lenfp = @fp;

         for($k=0; $k<$lenfp; $k++){
             @tstim = split(" ", $fp[$k]);
             $tlen = @tstim;
          if($tlen != $len){
                  #@sti = split(" ",$fp[$k]);
                  #$para1 = join("",@sti);
                  $para2 = join("",@tstim);    
             &association($para1, $para2, $minconf);
#print("$para1, $para2, $minconf\n");
            } else {next;}
        }


sub association {

my($para1, $para2, $minconf) = @_;

open(rule, ">>filter/association_rules/asso_rule" . "$minconf" . ".dat");

     @f = ();
     $f[0] = "filter/topN/top" . $para1 . ".dat";
     $f[1] = "filter/topN/top" . $para2 . ".dat";
#print("$f[0], $f[1]\n");

     open(fhandlerc, $f[0]);
     $strc = <fhandlerc>;
     #open(fhandleru, $f[1]);
     #$stru = <fhandleru>;
     #$counterc = 0;
     #$counteru = 0;
    
       #while($strc){
       #                $counterc++;
       #                $strc = <fhandlerc>;
       #             }
       # close(fhandlerc);

        #while($stru){
         #              $counteru++;
         #              $stru = <fhandleru>;
         #           }
        #close(fhandleru);

       #open(fhandlerc, $f[0]);
        #$strc = <fhandlerc>;

        #open(fhandleru, $f[1]);
        #$stru = <fhandleru>;

#print("$counterc\n");
#print("$counteru\n");
#print("$strc\n");
#print("$stru\n");

        #$countc = 0;

                              while($strc){
                               $countu = 0;
                               @itc = ();
                               @itc = split(" ",$strc);
                               $lec = @itc;
                               $listfc = index($strc, "(");
                               $listsc = index($strc, ")");
                               $frec = substr($strc, $listfc+1, $listsc-$listfc-1);
                               #print(@itc,"$frec\n");
                               #@itcnew = ();
                               #@itcnew = splice(@itc, 0, $lec-1);
                               open(fhandleru, $f[1]);
                               $stru = <fhandleru>;

                                      while($stru){
                                              @ce = ();              
                                              @itu = ();
                                              @itu = split(" ",$stru);
                                              $leu = @itu;
                                              $listfu = index($stru, "(");
                                              $listsu = index($stru, ")");
                                              $freu = substr($stru, $listfu+1, $listsu-$listfu-1);
                                              #print("$strc,$stru\n");
                                              #print("$lec\n");
                 		              #@itunew = ();
                                              #@itunew = splice(@itu, 0, $leu-1);

                                             for($h=0; $h<$lec-1; $h++){
                                                  $flag = 1;
                                             for($l=0; $l<$leu-1;$l++){
                                              if($itc[$h] eq $itu[$l]){
#print("$i $itc[$i]\n");
#print("$j $itu[$j]\n");
                                                    $flag = 0;
                                                    push(@ce, $l);
#print(@ce, "\n");
		                                    last;
					      } else{next;}
                                            }
                                              if($flag == 1){last;}
                                            }

                                               if($flag == 0){
                                                #print("ok\n");
                                                $cond = "";
                                                $conc = "";
                                                #print(@ce, "\n");
						$slen = @ce;
#print("$frec, $freu\n");
                                                    $conf = int(100 * $freu/$frec);
                                                  if($freu/$frec >= $minconf){
                                                     #print("$strc, $stru, $leu\n");

                                                      #
                                                    for($m = 0; $m<$leu-1;$m++){
#print("$leu, $slen\n");
                                                        $mark = 1;
 						      for($n=0; $n<$slen; $n++){
 	                                                if($m eq $ce[$n]){
                                                             $mark = 0;
#print("$cond,$itu[$s]\n");
						             $cond = join(" ", $cond, $itu[$m]);
                                                             last;
 						   	} else{next;}											
                                                      } 
                                                         if($mark == 1){
                                  $conc = join(" ", $conc, $itu[$m]);
#print("$conc,$itu[$s]\n");
                                 next;
                                                        }                                                                     
						    }
                                                                print rule ("$cond --> $conc is a rule of interest, $conf%\n");
                                                            #
 
                                                   } 
                                               }

$stru = <fhandleru>;
 
                                     }
$strc = <fhandlerc>;
        }
}
