# Supplementary material for: Mining frequent patterns for AMP-activated protein kinase regulation on skeletal muscle
Source: BMC Bioinformatics. 2006 Aug 30;7:394. doi: 10.1186/1471-2105-7-394 (PMC1574354; doi:10.1186/1471-2105-7-394)
Supplement: Additional file 1 — An implementation of the FP-tree-based algorithm. The files consist of the AMPK regulation data with respect to the human skeletal muscle, and the applied item constraints in this study. [file 1471-2105-7-394-S1.zip › ampk.dat]

4 7 12 16 17 24 27 30 33 37 40 50 60 70 80 91 101 
1 8 12 14 20 24 27 30 33 37 40 51 60 70 80 92 101
1 8 12 13 20 24 27 30 33 37 40 51 60 70 80 91 102
1 8 10 14 20 22 27 30 33 37 40 50 60 70 80 92 101
1 8 11 15 20 23 27 30 33 37 40 51 60 70 80 92 100
1 8 11 15 20 23 27 30 33 37 40 50 61 70 80 91 101
1 8 10 14 20 22 27 30 33 37 40 50 62 70 80 91 101
1 8 12 14 20 24 27 30 33 37 40 51 61 70 80 91 101
1 8 12 13 20 24 27 30 33 37 40 51 60 70 80 91 101
1 6 12 14 18 24 26 30 33 37 40 51 60 70 80 91 100
1 6 12 14 18 24 26 30 33 37 40 51 60 70 80 91 101
1 6 12 15 18 24 26 30 33 37 40 51 60 71 80 91 100
1 6 12 15 18 24 26 30 33 37 40 51 60 71 80 91 101
4 8 12 16 17 24 27 30 33 37 40 51 60 70 80 91 100
4 8 12 16 18 24 27 30 33 37 40 51 60 70 80 91 101 
1 8 12 13 20 24 27 30 33 37 40 51 60 70 80 90 100
2 8 12 15 20 24 27 30 33 37 40 51 60 70 80 91 100
2 8 12 15 20 24 27 30 33 37 40 51 60 70 80 92 100
1 6 10 15 18 22 26 29 32 36 39 50 60 70 80 92 100
1 7 11 15 19 23 26 29 32 36 39 51 60 70 80 92 100
3 6 10 15 17 22 25 29 32 34 38 51 60 70 80 92 101
1 8 12 14 20 24 27 30 33 37 40 51 60 70 80 91 100
1 8 12 15 20 24 27 30 33 37 40 51 60 70 80 91 101
2 5 10 14 17 22 25 28 31 37 40 50 60 70 80 92 101
1 8 12 14 20 24 27 30 33 37 40 51 60 70 80 91 101
1 8 12 14 20 24 27 30 33 37 40 51 60 70 80 91 101
1 8 12 13 20 24 27 30 33 37 40 51 60 70 80 91 100
1 8 12 14 20 24 27 30 33 37 40 51 60 70 80 91 100
2 8 12 14 20 23 27 30 33 37 40 51 61 70 80 91 101
3 8 12 15 20 23 27 30 33 37 40 51 61 70 80 91 101
2 8 12 14 20 21 27 30 33 37 40 51 62 70 80 91 101
3 8 12 15 20 21 27 30 33 37 40 51 62 70 80 91 103
1 5 10 14 17 22 27 30 33 37 40 51 60 70 80 90 103
1 8 12 14 20 24 27 30 33 37 40 50 61 70 80 91 101
1 8 12 13 20 24 27 30 33 37 40 50 62 70 80 91 101
1 8 12 14 20 24 27 30 33 37 40 50 61 70 80 91 101
1 8 12 13 20 24 27 30 33 37 40 50 62 70 80 91 101
1 8 12 14 20 24 27 30 33 37 40 51 60 70 80 91 102
1 8 12 14 20 24 27 30 33 37 40 51 60 70 81 91 103
1 8 12 14 20 24 27 30 33 37 40 51 60 70 81 91 102
1 8 12 15 20 24 27 30 33 37 40 51 60 70 80 91 103
2 8 12 14 20 24 27 30 33 37 40 51 60 70 80 93 100
1 8 10 14 20 22 27 30 33 37 40 50 61 70 80 91 101
1 8 9 14 20 21 27 30 33 37 40 50 62 70 80 91 101
4 6 12 16 17 24 25 29 32 35 38 51 60 70 80 92 101
