# Supplementary material for: Mining frequent patterns for AMP-activated protein kinase regulation on skeletal muscle
Source: BMC Bioinformatics. 2006 Aug 30;7:394. doi: 10.1186/1471-2105-7-394 (PMC1574354; doi:10.1186/1471-2105-7-394)
Supplement: Additional file 1 — An implementation of the FP-tree-based algorithm. The files consist of the AMPK regulation data with respect to the human skeletal muscle, and the applied item constraints in this study. [file 1471-2105-7-394-S1.zip › ampktab.xls]

## Sheet: Sheet1
a1a	a1e	a1p	a2a	a2e	a2p	b1e	b2e	g1e	g2e	g3e	Training	Glycogen	Diabetes	Nicotinic acid	Intensity (Maximal oxygen uptake)	Duration	Title	Authors	Publication
4	7	12	16	17	24	27	30	33	37	40	50	60	70	80	(70%) 91	(30min) 101	Time course of GLUT4 and AMPK protein expressed in human skeletal muscle during one month of physical training	J.langfort, M.Viese, T.Ploug, F.Dela	Scand J Med Sci Sports 2003:13:169-174
1	8	12	14	20	24	27	30	33	37	40	51	60	70	80	(75%) 92	(60min) 101	Isoform-specific and exercise intensity-dependent activation of 5-AMP-activiated protein kinase in human skeletal muscle	Jorgen F.P.Wojtaszewski, Pernille Nielsen	Physiology 2000, 528:1:221-226
1	8	12	13	20	24	27	30	33	37	40	51	60	70	80	(50%) 91	(90min) 102	Isoform-specific and exercise intensity-dependent activation of 5-AMP-activiated protein kinase in human skeletal muscle	Jorgen F.P.Wojtaszewski, Pernille Nielsen	Physiology 2000, 528:1:221-226
1	8	10	14	20	22	27	30	33	37	40	50	60	70	80	(85%) 92	(40min) 101	Metabolic and mitogenic signal transduction in human skeletal muscle after intense cycling exercise	Mei Yu, Nigel Stepto	Physiology 2003, 546:2:327-335
1	8	11	15	20	23	27	30	33	37	40	51	60	70	80	(85%) 92	(20min) 100	Metabolic and mitogenic signal transduction in human skeletal muscle after intense cycling exercise	Mei Yu, Nigel Stepto	Physiology 2003, 546:2:327-335
1	8	11	15	20	23	27	30	33	37	40	50	61	70	80	(65%) 91	(60min) 101	Regulation of hormone sensitive lipase activity and Ser563 and Ser565 phosphorylation in human skeletal muscle during exercise	Carsten Roepstorff, Bodil Vistisen	Physiology 2004, 560:2:551-562
1	8	10	14	20	22	27	30	33	37	40	50	62	70	80	(65%) 91	(60min) 101	Regulation of hormone sensitive lipase activity and Ser563 and Ser565 phosphorylation in human skeletal muscle during exercise	Carsten Roepstorff, Bodil Vistisen	Physiology 2004, 560:2:551-562
1	8	12	14	20	24	27	30	33	37	40	51	61	70	80	(70%) 91	(60min) 101	beta-adrenergic stimulation of skeletal muscle HSL can be overridden by AMPK signaling	Mattew J. Watt, Gregory R. Steinberg	FASEB 2004, 10:1096:03:1067
1	8	12	13	20	24	27	30	33	37	40	51	60	70	80	(70%) 91	(60min) 101	beta-adrenergic stimulation of skeletal muscle HSL can be overridden by AMPK signaling	Mattew J. Watt, Gregory R. Steinberg	FASEB 2004, 10:1096:03:1067
1	6	12	14	18	24	26	30	33	37	40	51	60	70	80	(70%) 91	(20min) 100	AMP-Activated Protein kinase (AMPK) is activated in muscle of subjects with type 2 Diabetes during exercise	Nicolas Musi, Nobuharu Fujii	Rapid pubication
1	6	12	14	18	24	26	30	33	37	40	51	60	70	80	(70%) 91	(45min) 101	AMP-Activated Protein kinase (AMPK) is activated in muscle of subjects with type 2 Diabetes during exercise	Nicolas Musi, Nobuharu Fujii	Rapid pubication
1	6	12	15	18	24	26	30	33	37	40	51	60	71	80	(70%) 91	(20min) 100	AMP-Activated Protein kinase (AMPK) is activated in muscle of subjects with type 2 Diabetes during exercise	Nicolas Musi, Nobuharu Fujii	Rapid pubication
1	6	12	15	18	24	26	30	33	37	40	51	60	71	80	(70%) 91	(45min) 101	AMP-Activated Protein kinase (AMPK) is activated in muscle of subjects with type 2 Diabetes during exercise	Nicolas Musi, Nobuharu Fujii	Rapid pubication
4	8	12	16	17	24	27	30	33	37	40	51	60	70	80	(72%) 91	(10min) 100	Exercise increases nuclear AMPK a2 in human skeletal muscle	Sean L. McGee, Kristen F. Howlett	Rapid pubication
4	8	12	16	18	24	27	30	33	37	40	51	60	70	80	(72%) 91	(60min) 101	Exercise increases nuclear AMPK a2 in human skeletal muscle	Sean L. McGee, Kristen F. Howlett	Rapid pubication
1	8	12	13	20	24	27	30	33	37	40	51	60	70	80	(40%) 90	(20min) 100	Effect of Exercise intensity on skeletal muscle AMPK signaling humans	Zhi-ping Chen, Terry J. Stephens	Rapid pubication
2	8	12	15	20	24	27	30	33	37	40	51	60	70	80	(60%) 91	(20min) 100	Effect of Exercise intensity on skeletal muscle AMPK signaling humans	Zhi-ping Chen, Terry J. Stephens	Rapid pubication
2	8	12	15	20	24	27	30	33	37	40	51	60	70	80	(80%) 92	(20min) 100	Effect of Exercise intensity on skeletal muscle AMPK signaling humans	Zhi-ping Chen, Terry J. Stephens	Rapid pubication
1	6	10	15	18	22	26	29	32	36	39	50	60	70	80	(80%) 92	(20min) 100	5-AMP-activated protein kinase activity and subunit expression in exercise-trained human skeletal muscle	Jakob N.Nielsen, Kirsty J.W.Mustard	Appl Physiol 2003, 94:631-641
1	7	11	15	19	23	26	29	32	36	39	51	60	70	80	(80%) 92	(20min) 100	5-AMP-activated protein kinase activity and subunit expression in exercise-trained human skeletal muscle	Jakob N.Nielsen, Kirsty J.W.Mustard	Appl Physiol 2003, 94:631-641
3	6	10	15	17	22	25	29	32	34	38	51	60	70	80	(80%) 92	(60min) 101	5-AMP-activated protein kinase activity and protein expressed are regulated by endurance training in human skeletal muscle	Christian Frosig, Sebastian B. Jorgensen	Physitol Endocrinol Metab 2004, 286:411-417
1	8	12	14	20	24	27	30	33	37	40	51	60	70	80	(60%) 91	(5min) 100	Progressive increase in human skeletal muscle AMPKa2 activity and ACC phosphortlation during exercise	T.J.Stephens, Z.P.Chen	Physitol Endocrinol Metab 2004, 282:688-694
1	8	12	15	20	24	27	30	33	37	40	51	60	70	80	(60%) 91	(30min) 101	Progressive increase in human skeletal muscle AMPKa2 activity and ACC phosphortlation during exercise	T.J.Stephens, Z.P.Chen	Physitol Endocrinol Metab 2004, 282:688-694
2	5	10	14	17	22	25	28	31	37	40	50	60	70	80	(85%) 92	(30min) 101	Intensified exercise training does not alter AMPK signaling in human skeletal muscle	S.A. Clark, Z.P.Chen	Physitol Endocrinol Metab 2003, 286:737-743
1	8	12	14	20	24	27	30	33	37	40	51	60	70	80	(70%) 91	(30min) 101	Exercise induces isoform-specific increase in 5AMPK-activated protein kinase activity in human skeletal muscle	Fujii N, Hayashi T	Bichem Biophys Res Commun 2000, 273:3:1150-1155
1	8	12	14	20	24	27	30	33	37	40	51	60	70	80	(70%) 91	(60min) 101	Exercise induces isoform-specific increase in 5AMPK-activated protein kinase activity in human skeletal muscle	Fujii N, Hayashi T	Bichem Biophys Res Commun 2000, 273:3:1150-1155
1	8	12	13	20	24	27	30	33	37	40	51	60	70	80	(50%) 91	(20min) 100	Exercise induces isoform-specific increase in 5AMPK-activated protein kinase activity in human skeletal muscle	Fujii N, Hayashi T	Bichem Biophys Res Commun 2000, 273:3:1150-1155
1	8	12	14	20	24	27	30	33	37	40	51	60	70	80	(70%) 91	(20min) 100	Exercise induces isoform-specific increase in 5AMPK-activated protein kinase activity in human skeletal muscle	Fujii N, Hayashi T	Bichem Biophys Res Commun 2000, 273:3:1150-1155
2	8	12	14	20	23	27	30	33	37	40	51	61	70	80	(65%) 91	(30min) 101	Short-term exercise training in humans reduces AMPK signalling during prolonged exercise independent of muscle glycogen	Glenn K. McConell, Robert S. Lee-Young	J Physiol 2005, 568:2:665-676
3	8	12	15	20	23	27	30	33	37	40	51	61	70	80	(65%) 91	(120min) 103	Short-term exercise training in humans reduces AMPK signalling during prolonged exercise independent of muscle glycogen	Glenn K. McConell, Robert S. Lee-Young	J Physiol 2005, 568:2:665-676
2	8	12	14	20	21	27	30	33	37	40	51	62	70	80	(65%) 91	(30min) 101	Short-term exercise training in humans reduces AMPK signalling during prolonged exercise independent of muscle glycogen	Glenn K. McConell, Robert S. Lee-Young	J Physiol 2005, 568:2:665-676
3	8	12	15	20	21	27	30	33	37	40	51	62	70	80	(65%) 91	(120min) 103	Short-term exercise training in humans reduces AMPK signalling during prolonged exercise independent of muscle glycogen	Glenn K. McConell, Robert S. Lee-Young	J Physiol 2005, 568:2:665-676
1	5	10	14	17	22	27	30	33	37	40	51	60	70	80	(45%) 90	(210min) 103	Dissociation of AMPK activity and ACCbeta phosphorylation in human muscle during prolonged exercise	Wojtaszewski JF, Mourtzakis M	Bichem Biophys Res Commun 2002, 298:3:309-316
1	8	12	14	20	24	27	30	33	37	40	50	61	70	80	(70%) 91	(60min) 101	Interleukin-6 release from human skeletal muscle during exercise: relation to AMPK activity	Christopher MacDonald, Jorgen F.P. W	J Appl Physiol 2003, 95:2273-2277
1	8	12	13	20	24	27	30	33	37	40	50	62	70	80	(70%) 91	(60min) 101	Interleukin-6 release from human sekletal muscle during exercise: relation to AMPK activity	Christopher MacDonald, Jorgen F.P. W	J Appl Physiol 2003, 95:2273-2277
1	8	12	14	20	24	27	30	33	37	40	50	61	70	80	(70%) 91	(60min) 101	Regulation of 5'AMP-activated protein kinase activity and substrate utilization in exercising human skeletal muscle	Jorgen F.P.Wojtaszewski, Christopher M	Physiol Endocrinol Metab 2002, 284:813-822
1	8	12	13	20	24	27	30	33	37	40	50	62	70	80	(70%) 91	(60min) 101	Regulation of 5'AMP-activated protein kinase activity and substrate utilization in exercising human skeletal muscle	Jorgen F.P.Wojtaszewski, Christopher M	Physiol Endocrinol Metab 2002, 284:813-822
1	8	12	14	20	24	27	30	33	37	40	51	60	70	80	(60%) 91	(90min) 102	Reduced plasma FFA availability increases net triacylglycerol degradation, but not GPAT or HSL activity, in human skeletal muscle	Mattew J. Watt, Anna G.Holmes	Physiol Endocrinol Metab 2004, 287:120-127
1	8	12	14	20	24	27	30	33	37	40	51	60	70	81	(60%) 91	(180min) 103	Reduced plasma FFA availability increases net triacylglycerol degradation, but not GPAT or HSL activity, in human skeletal muscle	Mattew J.Watt, Anna G.Holmes	Physiol Endocrinol Metab 2004, 287:120-127
1	8	12	14	20	24	27	30	33	37	40	51	60	70	81	(60%) 91	(90min) 102	Reduced plasma FFA availability increases net triacylglycerol degradation, but not GPAT or HSL activity, in human skeletal muscle	Mattew J.Watt, Anna G.Holmes	Physiol Endocrinol Metab 2004, 287:120-127
1	8	12	15	20	24	27	30	33	37	40	51	60	70	80	(60%) 91	(180min) 103	Reduced plasma FFA availability increases net triacylglycerol degradation, but not GPAT or HSL activity, in human skeletal muscle	Mattew J.Watt, Anna G.Holmes	Physiol Endocrinol Metab 2004, 287:120-127
2	8	12	14	20	24	27	30	33	37	40	51	60	70	80	(200%) 93	(0.5min) 100	AMPK signaling in contracting human skeletal muscle: acetyl-CoA carboxylase and NO synthase phosphorylation	Zhi-ping Chen, Glenn K. McConell	Physiol Endocrinol Metab 2000, 279:1202-1206
1	8	10	14	20	22	27	30	33	37	40	50	61	70	80	(65%) 91	(60min) 101	Malonyl-CoA and carnitine in regulation of fat oxidation in human skeletal muscle during exercise	Carsten Roepstorff, Nils Halberg	Physiol Endocrinol Metab 2004, 288:133-142
1	8	9	14	20	21	27	30	33	37	40	50	62	70	80	(65%) 91	(60min) 101	Malonyl-CoA and carnitine in regulation of fat oxidation in human skeletal muscle during exercise	Carsten Roepstorff, Nils Halberg	Physiol Endocrinol Metab 2004, 288:133-142
4	6	12	16	17	24	25	29	32	35	38	51	60	70	80	91	(30min) 101	5'AMP activated protein kinase expressed in human skeletal muscle: effects of strength training and type 2 diabetes	Jorgen F.P.Wojtaszewski, Jesper b.Birk	J Physiol 2005, 564:2:563-573
4: no	8:no	12:no	16:no	20:no	24:no	27:no	30:no	33:no	37:no	40:no	51:untrained	60:normal	70:normal	80:normal	90:low intensity	100:short
1: no change	5: no change	9: no change	13: no change	17:no change	21:no change	25:no change	28:no change	31:no change	34: no change	38:no change	50:trained	61:low glycogen	71:diabetes	81:Nicotinic acid	91:moderate intensity	101:moderate
2: expressed	6: expressed	10:expressed	14:expressed	18:expressed	22:expressed	26:expressed	29:expressed	32:expressed	35:expressed	39:expressed		62:high glycogen			92:high intensity	102:long
3: high expressed	7: high expressed	11:high expressed	15:high expressed	19:high expressed	23:high expressed				36:high expressed						93:intense	103:extra long

## Sheet: Sheet2
a1a	a1e	a1p	a2a	a2e	a2p	b1e	b2e	g1e	g2e	g3e	Training	Glycogen	Diabetes	Nicotinic acid	Intensity (Maximal oxygen uptake)	Duration	Title	Authors	Publication
1			2								4	6	9	15	(18m/min, 10% grade) 30	(60min) 70	AMP-activated protein kinase activity and glucose uptake in rat skeletal muscle	J.langfort, M.Viese, T.Ploug, F.Dela	Scand J Med Sci Sports 2003:13:169-174
2			3								4	6	9	15	(32m/min, 10% grade) 50	(60min) 70	AMP-activated protein kinase activity and glucose uptake in rat skeletal muscle	Nicolas M., Tastsuya H	Am J Physiol Endocrinol Metab 2001:280:677-684
2			3								4	6	9	15	(21m/min, 12% grade) 40	(30min) 70	Coordinate Regulation of Malonyl-CoA Decarboxylase, sn-Glycerol-3-phosphate Acyltransferase, and Acetyl-CoA Carboxylase by AMPactivated Protein Kinase in Rat Tissues in Response to Exercise	Haejoe P., Virendar K.K	Journal of Biological Chemistry 2002:277:36:32571-32577
