# Supplementary material for: Mining frequent patterns for AMP-activated protein kinase regulation on skeletal muscle
Source: BMC Bioinformatics. 2006 Aug 30;7:394. doi: 10.1186/1471-2105-7-394 (PMC1574354; doi:10.1186/1471-2105-7-394)
Supplement: Additional file 1 — An implementation of the FP-tree-based algorithm. The files consist of the AMPK regulation data with respect to the human skeletal muscle, and the applied item constraints in this study. [file 1471-2105-7-394-S1.zip › constraint.dat]

1
2
3
4
5
6
7
8
9
10
11
1 4
2 5
3 6
7 8
8 9
9 11
8 9 11
2 8 9
9 10 11
1 4 3 6
1 4 2 5
1 4 7 8
2 5 3 6
2 5 7 8
3 6 7 8
2 5 9 10 11
3 6 9 10 11
7 8 9 10 11
1 4 9 10 11
12 13 14 15 16 17
1 12 13 14 15 16 17
4 12 13 14 15 16 17
2 12 13 14 15 16 17
5 12 13 14 15 16 17
3 12 13 14 15 16 17
6 12 13 14 15 16 17
7 12 13 14 15 16 17
8 12 13 14 15 16 17
9 12 13 14 15 16 17
10 12 13 14 15 16 17
11 12 13 14 15 16 17
1 4 12 13 14 15 16 17
2 5 12 13 14 15 16 17
3 6 12 13 14 15 16 17
7 8 12 13 14 15 16 17
9 10 11 12 13 14 15 16 17
