# Supplementary material for: Mining frequent patterns for AMP-activated protein kinase regulation on skeletal muscle
Source: BMC Bioinformatics. 2006 Aug 30;7:394. doi: 10.1186/1471-2105-7-394 (PMC1574354; doi:10.1186/1471-2105-7-394)
Supplement: Additional file 2 — Our results from mining AMPK regulation data set regarding human skeletal muscle. The results provided present the interesting frequent patterns with respect to the AMPK pathways. [file 1471-2105-7-394-S2.zip]

Archive with 9 entries (9 files):
- resultreademe.rtf
- asso_rule0.4.dat
- asso_rule0.5.dat
- asso_rule0.6.dat
- asso_rule0.7.dat
- asso_rule0.7prune.txt
- asso_rule0.8.dat
- asso_rule0.9.dat
- asso_rule1.dat
