# Supplementary material for: Mining frequent patterns for AMP-activated protein kinase regulation on skeletal muscle
Source: BMC Bioinformatics. 2006 Aug 30;7:394. doi: 10.1186/1471-2105-7-394 (PMC1574354; doi:10.1186/1471-2105-7-394)
Supplement: Additional file 2 — Our results from mining AMPK regulation data set regarding human skeletal muscle. The results provided present the interesting frequent patterns with respect to the AMPK pathways. [file 1471-2105-7-394-S2.zip › asso_rule0.5.dat]

1 --> 14 is a rule of interest	56%
2 --> 14 is a rule of interest	66%
3 --> 15 is a rule of interest	100%
6 --> 18 is a rule of interest	71%
5 --> 17 is a rule of interest	100%
5 --> 10 22 17 is a rule of interest	100%
10 --> 22 is a rule of interest	100%
11 --> 23 is a rule of interest	100%
10 --> 22 14 1 is a rule of interest	57%
11 --> 1 15 23 is a rule of interest	100%
14 --> 1 is a rule of interest	81%
15 --> 1 is a rule of interest	61%
13 --> 1 is a rule of interest	100%
18 --> 6 is a rule of interest	83%
18 --> 15 6 1 is a rule of interest	50%
22 --> 10 is a rule of interest	100%
23 --> 11 is a rule of interest	60%
22 --> 14 1 10 is a rule of interest	57%
23 --> 11 1 15 is a rule of interest	60%
25 --> 29 is a rule of interest	66%
25 --> 6 17 29 is a rule of interest	66%
29 --> 25 is a rule of interest	50%
29 --> 26 is a rule of interest	50%
29 --> 32 is a rule of interest	100%
29 --> 38 32 is a rule of interest	50%
29 --> 39 32 is a rule of interest	50%
29 --> 6 32 is a rule of interest	75%
29 --> 26 15 1 is a rule of interest	50%
29 --> 25 6 17 is a rule of interest	50%
29 --> 36 32 26 39 is a rule of interest	50%
32 --> 29 is a rule of interest	100%
32 --> 38 is a rule of interest	50%
32 --> 39 is a rule of interest	50%
32 --> 38 29 is a rule of interest	50%
32 --> 39 29 is a rule of interest	50%
32 --> 29 6 is a rule of interest	75%
32 --> 36 39 is a rule of interest	50%
32 --> 36 29 26 39 is a rule of interest	50%
32 --> 36 39 15 1 is a rule of interest	50%
36 --> 32 39 is a rule of interest	100%
36 --> 29 32 26 39 is a rule of interest	100%
36 --> 32 39 15 1 is a rule of interest	100%
38 --> 32 is a rule of interest	100%
39 --> 32 is a rule of interest	100%
38 --> 29 32 is a rule of interest	100%
39 --> 32 29 is a rule of interest	100%
39 --> 36 32 is a rule of interest	100%
39 --> 36 29 32 26 is a rule of interest	100%
39 --> 36 32 15 1 is a rule of interest	100%
18 6 --> 15 1 is a rule of interest	60%
5 17 --> 10 22 is a rule of interest	100%
6 17 --> 25 29 is a rule of interest	100%
22 10 --> 14 1 is a rule of interest	57%
11 23 --> 1 15 is a rule of interest	100%
29 26 --> 15 1 is a rule of interest	100%
25 29 --> 6 17 is a rule of interest	100%
29 26 --> 36 32 39 is a rule of interest	100%
29 32 --> 38 is a rule of interest	50%
32 29 --> 39 is a rule of interest	50%
29 32 --> 6 is a rule of interest	75%
29 32 --> 36 26 39 is a rule of interest	50%
38 32 --> 29 is a rule of interest	100%
39 32 --> 29 is a rule of interest	100%
32 39 --> 36 is a rule of interest	100%
32 39 --> 36 29 26 is a rule of interest	100%
32 39 --> 36 15 1 is a rule of interest	100%
29 32 39 --> 36 26 is a rule of interest	100%
36 32 39 --> 29 26 is a rule of interest	100%
36 32 39 --> 15 1 is a rule of interest	100%
100 91 80 60 51 70 --> 1 is a rule of interest	66%
101 60 91 80 51 70 --> 1 is a rule of interest	83%
62 101 80 70 91 50 --> 1 is a rule of interest	100%
61 50 70 80 91 101 --> 1 is a rule of interest	100%
92 100 80 70 60 51 --> 1 is a rule of interest	66%
102 80 91 51 60 70 --> 1 is a rule of interest	100%
100 91 51 70 80 60 --> 14 is a rule of interest	50%
101 60 91 51 70 80 --> 14 is a rule of interest	50%
62 50 101 80 70 91 --> 13 is a rule of interest	50%
62 101 80 70 91 50 --> 14 is a rule of interest	50%
61 50 70 80 91 101 --> 14 is a rule of interest	75%
61 51 70 80 91 101 --> 14 is a rule of interest	66%
92 100 51 80 70 60 --> 15 is a rule of interest	100%
92 50 101 70 80 60 --> 14 is a rule of interest	100%
92 101 80 60 70 51 --> 6 is a rule of interest	66%
92 51 80 70 60 101 --> 17 is a rule of interest	66%
51 80 70 92 100 60 --> 11 is a rule of interest	66%
92 50 80 70 60 101 --> 10 is a rule of interest	100%
61 51 80 70 91 101 --> 23 is a rule of interest	66%
60 80 70 51 100 92 --> 23 is a rule of interest	66%
92 101 80 70 60 50 --> 22 is a rule of interest	100%
51 101 60 92 70 80 --> 25 is a rule of interest	66%
101 80 70 92 60 51 --> 29 is a rule of interest	66%
101 92 60 80 70 51 --> 32 is a rule of interest	66%
92 60 51 70 80 101 --> 38 is a rule of interest	66%
100 91 51 70 80 60 --> 14 1 is a rule of interest	50%
101 60 91 51 70 80 --> 14 1 is a rule of interest	50%
62 50 101 80 70 91 --> 13 1 is a rule of interest	50%
62 101 80 70 91 50 --> 14 1 is a rule of interest	50%
61 50 70 80 91 101 --> 1 14 is a rule of interest	75%
92 100 80 70 60 51 --> 1 15 is a rule of interest	66%
80 70 60 101 51 92 --> 17 6 is a rule of interest	66%
51 80 70 92 100 60 --> 11 23 is a rule of interest	66%
92 101 80 70 60 50 --> 22 10 is a rule of interest	100%
51 101 60 92 70 80 --> 25 29 is a rule of interest	66%
