# Supplementary material for: Mining frequent patterns for AMP-activated protein kinase regulation on skeletal muscle
Source: BMC Bioinformatics. 2006 Aug 30;7:394. doi: 10.1186/1471-2105-7-394 (PMC1574354; doi:10.1186/1471-2105-7-394)
Supplement: Additional file 2 — Our results from mining AMPK regulation data set regarding human skeletal muscle. The results provided present the interesting frequent patterns with respect to the AMPK pathways. [file 1471-2105-7-394-S2.zip › asso_rule0.9.dat]

3 --> 15 is a rule of interest	100%
5 --> 17 is a rule of interest	100%
5 --> 10 22 17 is a rule of interest	100%
10 --> 22 is a rule of interest	100%
11 --> 23 is a rule of interest	100%
11 --> 1 15 23 is a rule of interest	100%
13 --> 1 is a rule of interest	100%
22 --> 10 is a rule of interest	100%
29 --> 32 is a rule of interest	100%
32 --> 29 is a rule of interest	100%
36 --> 32 39 is a rule of interest	100%
36 --> 29 32 26 39 is a rule of interest	100%
36 --> 32 39 15 1 is a rule of interest	100%
38 --> 32 is a rule of interest	100%
39 --> 32 is a rule of interest	100%
38 --> 29 32 is a rule of interest	100%
39 --> 32 29 is a rule of interest	100%
39 --> 36 32 is a rule of interest	100%
39 --> 36 29 32 26 is a rule of interest	100%
39 --> 36 32 15 1 is a rule of interest	100%
5 17 --> 10 22 is a rule of interest	100%
6 17 --> 25 29 is a rule of interest	100%
11 23 --> 1 15 is a rule of interest	100%
29 26 --> 15 1 is a rule of interest	100%
25 29 --> 6 17 is a rule of interest	100%
29 26 --> 36 32 39 is a rule of interest	100%
38 32 --> 29 is a rule of interest	100%
39 32 --> 29 is a rule of interest	100%
32 39 --> 36 is a rule of interest	100%
32 39 --> 36 29 26 is a rule of interest	100%
32 39 --> 36 15 1 is a rule of interest	100%
29 32 39 --> 36 26 is a rule of interest	100%
36 32 39 --> 29 26 is a rule of interest	100%
36 32 39 --> 15 1 is a rule of interest	100%
62 101 80 70 91 50 --> 1 is a rule of interest	100%
61 50 70 80 91 101 --> 1 is a rule of interest	100%
102 80 91 51 60 70 --> 1 is a rule of interest	100%
92 100 51 80 70 60 --> 15 is a rule of interest	100%
92 50 101 70 80 60 --> 14 is a rule of interest	100%
92 50 80 70 60 101 --> 10 is a rule of interest	100%
92 101 80 70 60 50 --> 22 is a rule of interest	100%
92 101 80 70 60 50 --> 22 10 is a rule of interest	100%
